# Supplementary material for: A novel peptide 66CTG stabilizes Myc proto-oncogene protein to promote triple-negative breast cancer growth
Source: Signal Transduct Target Ther. 2025 Jul 9;10:217. doi: 10.1038/s41392-025-02298-5 (PMC12238259; doi:10.1038/s41392-025-02298-5)
Supplement: Supplementary file 2 — Dataset 1 [file 41392_2025_2298_MOESM2_ESM.xlsx]

## Sheet: Sheet1
Title: A novel peptide 66CTG stabilizes Myc proto-oncogene protein to promote triple-negative breast cancer growth
Running title: 66CTG promotes TNBC growth by stabilizing c-Myc
Huichun Liang, Fubing Li, Huan Fang, Wenlong Ren, Zhongmei Zhou, Jiecheng Wang, Jialing Liu, Yongjia Tang, Xue Liu, Yingying Wu, Jing Peng, Chuanyu Yang, Jiayi Chen, Yuting Fei, Yujie Shi, Dewei Jiang, Nu Zhang, Ceshi Chen
Note：Negative for ER or PR has been defined as <1% of tumor cell nuclei are immunoreactive. HER2 negative has been difined as IHC 0 (no staining or <10% tumor cells with incomplete and faint/barely membrane staining) and 1+ (>10% tumor cells with incomplete and faint/barely membrane staining) results, or IHC 2+ (>10% tumor cells with weak to moderate complete membrane staining) with a negative IS…
Number	ER	PR	HER2	Ki67	Pathological Classification	WHO Grade
2027016	+ (95%)	+ (40%)	+	+ (20%)	Invasive carcinoma	II
2043041	-	-	++ with ISH (-)	+ (35%)	Invasive ductal carcinoma	III
2037251	+ (100%)	+ (10%)	++	+ (5%)	Invasive carcinoma	II
2027446	+ (80%)	+ (70%)	+	+ (55%)	Invasive carcinoma	II-III
2036081	+ (80%)	+ (80%)	++	+ (10%)	Invasive ductal carcinoma	II
2035636	+ (90%)	+ (20%)	- (0)	+ (20%)	Invasive ductal carcinoma	II
2044496	-	-	- (0)	+ (40%)	Invasive ductal carcinoma	II
2043376	+ (80%)	+ (5%)	- (0)	+ (15%)	Invasive carcinoma	II
