# Supplementary material for: A novel peptide 66CTG stabilizes Myc proto-oncogene protein to promote triple-negative breast cancer growth
Source: Signal Transduct Target Ther. 2025 Jul 9;10:217. doi: 10.1038/s41392-025-02298-5 (PMC12238259; doi:10.1038/s41392-025-02298-5)
Supplement: Supplementary file 3 — Dataset 2 [file 41392_2025_2298_MOESM3_ESM.xlsx]

## Sheet: Pathological information
Title: A novel peptide 66CTG stabilizes Myc proto-oncogene protein to promote triple-negative breast cancer growth
Running title: 66CTG promotes TNBC growth by stabilizing c-Myc
Huichun Liang, Fubing Li, Huan Fang, Wenlong Ren, Zhongmei Zhou, Jiecheng Wang, Jialing Liu, Yongjia Tang, Xue Liu, Yingying Wu, Jing Peng, Chuanyu Yang, Jiayi Chen, Yuting Fei, Yujie Shi, Dewei Jiang, Nu Zhang, Ceshi Chen
Summary：The paraffin-embedded tissue sample chips contain 70 triple-negative breast cancer tissues. Due to the detachment of one paraffin sample (Number A1), we conducted immunohistochemical testing and expression analysis of 66CTG, c-Myc, and CyclinD1 on the remaining 89 samples. Negative for ER or PR has been defined as <1% of tumor cell nuclei are immunoreactive. HER2 negative has been difined…
Number	PR	ER	HER2	Pathological Classification	Grade	IRS = (Proportion Score) * (Intensity Score)
						66CTG		c-Myc		Cyclin D1		Note
						Grade	IRS Score	Grade	IRS Score	Grade	IRS Score
A1	- (no staining)	- (no staining)	- (membrane staining <10%)	Invasive ductal carcinoma	III	N/A	N/A	N/A	N/A	N/A	N/A	Paraffin section detachment
A2	- (no staining)	- (no staining)	- (no staining)	Invasive ductal carcinoma	III	1	2=1*2	2	6=2*3	3	9=3*3
A3	- (no staining)	- (no staining)	- (no staining)	Invasive ductal carcinoma	II	2	6=2*3	2	6=2*3	3	9=3*3
A4	- (<1% positive)	- (no staining)	- (no staining)	Invasive ductal carcinoma	No information	1	4=2*2	2	6=3*2	3	9=3*3
A5	- (no staining)	- (no staining)	- (no staining)	Invasive ductal carcinoma	III	1	1=1*1	1	2=1*2	0	0=0*0
A6	- (no staining)	- (no staining)	- (membrane staining <10%)	Invasive carcinoma, Medullary carcinoma	No information	1	2=2*1	1	4=2*2	2	6=2*3
A7	- (no staining)	- (no staining)	- (no staining)	Invasive ductal carcinoma	III	1	2=2*1	2	6=3*2	3	9=3*3
A8	- (no staining)	- (<1% positive)	- (no staining)	No information	No information	1	3=1*3	2	6=3*2	3	12=4*3
A9	- (no staining)	- (no staining)	- (no staining)	Invasive carcinoma, Medullary carcinoma	II-III	1	2=2*1	1	2=2*1	1	4=2*2
A10	- (no staining)	- (no staining)	- (no staining)	Invasive ductal carcinoma	III	1	2=2*1	2	6=3*2	3	12=4*3
A11	- (no staining)	- (no staining)	+	Invasive ductal carcinoma	III	0	0=0*0	0	0=0*0	0	0=0*1
A12	- (no staining)	- (no staining)	+	Invasive ductal carcinoma	II	0	0=0*0	0	0=0*0	0	0=0*0
A13	- (no staining)	- (no staining)	- (no staining)	No information	No information	0	0=0*0	0	0=0*0	0	0=0*0
A14	- (no staining)	- (no staining)	- (membrane staining <10%)	Invasive ductal carcinoma	III	1	4=2*2	2	6=3*2	2	6=3*2
A15	- (no staining)	- (no staining)	- (no staining)	Invasive ductal carcinoma	II	0	0=0*0	0	0=0*0	1	4=2*2
A16	- (no staining)	- (<1% positive)	- (membrane staining <10%)	Invasive ductal carcinoma	II	0	0=0*0	0	0=0*0	1	2=2*1
A17	- (no staining)	- (no staining)	- (no staining)	Invasive ductal carcinoma	III	0	0=0*0	0	0=0*0	0	0=0*0
A18	- (no staining)	- (no staining)	+	Invasive ductal carcinoma	III	0	0=0*0	0	0=0*0	1	4=2*2
A19	- (no staining)	- (no staining)	- (membrane staining <10%)	Invasive ductal carcinoma	II	1	2=2*1	1	1=1*1	2	6=3*2
A20	- (no staining)	- (no staining)	+	Invasive ductal carcinoma	II	0	0=0*0	1	1=1*1	2	6=3*2
A21	- (no staining)	- (no staining)	- (membrane staining <10%)	Invasive ductal carcinoma	III	0	0=0*0	0	0=0*0	2	6=3*2
A22	- (no staining)	- (no staining)	- (membrane staining <10%)	Invasive ductal carcinoma	II	0	0=0*0	0	0=0*0	1	1=1*1
A23	- (no staining)	- (no staining)	- (no staining)	Invasive ductal carcinoma	II-III	0	0=0*0	0	0=0*0	1	1=1*1
A24	- (no staining)	- (no staining)	- (no staining)	Invasive ductal carcinoma	III	0	0=0*0	1	1=1*1	2	6=3*2
A25	- (no staining)	- (no staining)	- (no staining)	Invasive carcinoma, Basal cell carcinoma	No information	1	4=2*2	2	6=3*2	3	12=4*3
A26	- (no staining)	- (no staining)	- (membrane staining <10%)	Invasive ductal carcinoma	II	1	2=1*2	1	2=1*2	2	6=2*3
A27	- (no staining)	- (no staining)	+	Invasive carcinoma, Basal cell carcinoma	No information	2	6=3*2	2	6=3*2	3	12=4*3
A28	- (no staining)	- (no staining)	+	Invasive ductal carcinoma	III	2	6=3*2	2	6=3*2	3	12=4*3
A29	- (no staining)	- (no staining)	- (no staining)	Invasive carcinoma, Medullary carcinoma	No information	2	6=3*2	2	6=3*2	2	8=4*2
A30	- (no staining)	- (no staining)	- (membrane staining <10%)	Invasive ductal carcinoma	III	2	8=4*2	2	6=3*2	2	8=4*2
A31	- (no staining)	- (no staining)	- (no staining)	Invasive ductal carcinoma	No information	2	6=3*2	2	8=4*2	2	8=4*2
A32	- (no staining)	- (no staining)	- (no staining)	Invasive ductal carcinoma	No information	3	9=3*3	2	6=3*2	3	12=4*3
A33	- (no staining)	- (no staining)	- (no staining)	Invasive ductal carcinoma	III	2	8=4*2	2	6=3*2	2	8=4*2
A34	- (no staining)	- (no staining)	- (no staining)	Invasive ductal carcinoma	III	1	4=4*1	2	6=3*2	3	12=4*3
A35	- (no staining)	- (no staining)	- (membrane staining <10%)	Invasive carcinoma, Basal cell carcinoma	No information	1	4=2*2	2	6=3*2	3	12=4*3
A36	- (no staining)	- (no staining)	- (no staining)	Medullary carcinoma	No information	1	1=1*1	1	1=1*1	2	6=2*3
A37	- (no staining)	- (no staining)	- (membrane staining <10%)	Invasive ductal carcinoma	II-III	2	6=3*2	2	6=3*2	2	6=3*2
A38	- (no staining)	- (no staining)	- (no staining)	No information	No information	1	2=2*1	1	1=1*1	2	6=3*2
A39	- (no staining)	- (no staining)	- (no staining)	Invasive ductal carcinoma	II	3	9=3*3	1	4=2*2	3	12=4*3
A40	- (no staining)	- (no staining)	- (membrane staining <10%)	Invasive ductal carcinoma	II	1	1=1*1	1	1=1*1	1	2=1*2
A41	- (no staining)	- (no staining)	- (no staining)	Invasive ductal carcinoma	III	1	4=2*2	1	4=2*2	2	2 (8=4*2)
A42	- (no staining)	- (no staining)	- (no staining)	Invasive ductal carcinoma	III	1	6=3*2	1	2=2*1	2	2 (8=4*2)
A43	- (no staining)	- (no staining)	- (no staining)	Invasive ductal carcinoma	I	1	4=2*2	1	2=2*1	2	2 (6=3*2)
A44	- (no staining)	- (no staining)	- (no staining)	Invasive ductal carcinoma	II	2	6=3*2	2	6=3*2	2	2 (6=3*2)
A45	- (no staining)	- (no staining)	- (membrane staining <10%)	Invasive ductal carcinoma	II	0	0=0*0	1	1=1*1	2	2 (8=4*2)
B1	- (no staining)	- (no staining)	- (no staining)	Invasive carcinoma	No information	0	0=0*0	1	1=1*1	0	0 (0=0*0)
B2	- (no staining)	- (no staining)	- (no staining)	Invasive carcinoma, Medullary carcinoma	No information	0	0=0*0	1	1=1*1	1	1 (4=2*2)
B3	- (no staining)	- (no staining)	- (membrane staining <10%)	Invasive ductal carcinoma	II	1	1=1*1	0	0=0*0	1	1 (1=1*1)
B4	- (no staining)	- (no staining)	- (membrane staining <10%)	Invasive carcinoma	No information	0	0=0*0	0	0=0*0	0	0 (0=0*0)
B5	- (no staining)	- (no staining)	- (no staining)	Invasive ductal carcinoma	III	1	4=4*1	2	6=3*2	1	1 (4=2*2)
B6	- (no staining)	- (no staining)	- (membrane staining <10%)	Invasive ductal carcinoma	III	0	0=0*0	0	0=0*0	0	0 (0=0*0)
B7	- (no staining)	- (no staining)	- (no staining)	Invasive ductal carcinoma	III	0	0=0*0	0	0=0*0	0	0 (0=0*0)
B8	- (no staining)	- (no staining)	- (membrane staining <10%)	Invasive ductal carcinoma	II-III	2	6=3*2	1	4=2*2	1	1 (4=2*2)
B9	- (no staining)	- (no staining)	- (membrane staining <10%)	Invasive carcinoma	III	1	1=1*1	1	1=1*1	1	1 (4=2*2)
B10	- (no staining)	- (no staining)	+	Invasive carcinoma	III	0	0=0*0	1	1=1*1	1	1 (4=2*2)
B11	- (no staining)	- (no staining)	+	Invasive ductal carcinoma	II	0	0=0*0	2	6=3*2	0	0 (0=0*0)
B12	- (no staining)	- (no staining)	- (no staining)	Invasive ductal carcinoma	II	1	1=1*1	1	1=1*1	2	2 (8=4*2)
B13	- (no staining)	- (no staining)	- (membrane staining <10%)	Invasive carcinoma	II-III	1	2=2*1	1	2=2*1	2	2 (6=3*2)
B14	- (no staining)	- (no staining)	- (no staining)	Invasive carcinoma	III	2	8=4*2	2	6=3*2	3	3 (9=3*3)
B15	- (no staining)	- (no staining)	- (membrane staining <10%)	Invasive ductal carcinoma	II	1	4=2*2	2	6=3*2	1	1 (1=1*1)
B16	- (no staining)	- (no staining)	+	Invasive ductal carcinoma	III	1	4=2*2	2	6=3*2	2	2 (6=3*2)
B17	- (no staining)	- (no staining)	- (no staining)	Invasive carcinoma	III	1	3=3*1	1	3=3*1	2	2 (6=3*2)
B18	- (no staining)	- (no staining)	- (no staining)	Invasive ductal carcinoma	III	1	1=1*1	1	1=1*1	1	1 (4=2*2)
B19	- (no staining)	- (no staining)	- (membrane staining <10%)	Invasive carcinoma	II	2	8=4*2	2	6=3*2	1	1 (4=2*2)
B20	- (no staining)	- (no staining)	- (no staining)	Invasive carcinoma, Medullary carcinoma	No information	3	9=3*3	3	9=3*3	3	12=4*3
B21	- (no staining)	- (no staining)	- (no staining)	Invasive carcinoma	III	2	6=3*2	3	9=3*3	1	4=2*2
B22	- (no staining)	- (no staining)	- (membrane staining <10%)	Invasive ductal carcinoma	II	1	2=2*1	1	1=1*1	1	2=2*1
B23	- (no staining)	- (no staining)	- (no staining)	Invasive ductal carcinoma	III	0	0=0*0	0	0=0*0	0	0=0*0
B24	- (no staining)	- (no staining)	+	Medullary carcinoma	No information	0	0=0*0	0	0=0*0	0	0=0*0
B25	- (no staining)	- (no staining)	- (no staining)	Medullary carcinoma	No information	0	0=0*0	0	0=0*0	1	2=2*1
B26	- (<1% positive)	- (no staining)	- (membrane staining <10%)	Medullary carcinoma	No information	1	2=2*1	1	2=2*1	2	6=3*2
B27	- (no staining)	- (no staining)	- (no staining)	Invasive ductal carcinoma	II	0	0=0*0	0	0=0*0	0	0=0*0
B28	- (no staining)	- (no staining)	- (no staining)	Invasive ductal carcinoma	III	0	0=0*0	1	1=1*1	0	1=1*1
B29	- (no staining)	- (no staining)	- (membrane staining <10%)	Invasive ductal carcinoma	III	1	1=1*1	0	0=0*0	1	8=4*1
B30	- (no staining)	- (no staining)	- (no staining)	Invasive ductal carcinoma	II	1	1=1*1	0	0=0*0	1	4=2*2
B31	- (no staining)	- (no staining)	+	Invasive ductal carcinoma	II	0	0=0*0	0	0=0*0	0	0=0*0
B32	- (no staining)	- (no staining)	- (membrane staining <10%)	Invasive ductal carcinoma	III	0	0=0*0	1	1=1*1	0	0=0*0
B33	- (no staining)	- (no staining)	- (no staining)	Invasive ductal carcinoma	III	0	0=0*0	0	0=0*0	1	1=1*1
B34	- (no staining)	- (no staining)	+	Invasive ductal carcinoma	II	1	4=2*2	2	6=3*2	1	2=1*2
B35	- (no staining)	- (no staining)	+	Invasive ductal carcinoma	II	2	8=4*2	2	6=3*2	2	8=4*2
B36	- (no staining)	- (no staining)	- (no staining)	Invasive ductal carcinoma	III	0	0=0*0	0	0=0*0	0	0=0*0
B37	- (no staining)	- (no staining)	- (membrane staining <10%)	Invasive ductal carcinoma	II	2	8=4*2	2	6=3*2	2	8=4*2
B38	- (no staining)	- (no staining)	+	Invasive ductal carcinoma	II	2	8=4*2	3	9=3*3	1	4=2*2
B39	- (no staining)	- (no staining)	+	Invasive carcinoma	III	2	8=4*2	2	6=2*3	1	4=2*2
B40	- (no staining)	- (no staining)	- (no staining)	Invasive carcinoma	II-III	2	8=4*2	3	9=3*3	1	4=2*2
B41	- (no staining)	- (no staining)	- (no staining)	No information	No information	1	1=1*1	1	2=2*1	2	6=3*2
B42	- (no staining)	- (no staining)	- (no staining)	Invasive carcinoma	II	1	4=2*2	1	1=1*1	1	4=2*2
B43	- (no staining)	- (no staining)	- (membrane staining <10%)	Medullary carcinoma	No information	2	8=4*2	3	9=3*3	1	4=2*2
B44	- (no staining)	- (no staining)	- (no staining)	Invasive carcinoma	II	1	4=2*2	2	6=3*2	1	2=2*1
B45	- (no staining)	- (no staining)	- (no staining)	Invasive carcinoma	II-III	1	4=4*1	2	6=3*2	1	1=1*1
