# Supplementary material for: A novel peptide 66CTG stabilizes Myc proto-oncogene protein to promote triple-negative breast cancer growth
Source: Signal Transduct Target Ther. 2025 Jul 9;10:217. doi: 10.1038/s41392-025-02298-5 (PMC12238259; doi:10.1038/s41392-025-02298-5)
Supplement: Supplementary file 8 — Dataset 7 [file 41392_2025_2298_MOESM8_ESM.xlsx]

## Sheet: siNC vs sic-Myc#3
GeneID	Symbol	fpkmMean	log2FoldChange	pvalue	padj	regulated	M3_3 (FPKM)	M3_2 (FPKM)	M3_1 (FPKM)	NC_1 (FPKM)	NC_2 (FPKM)	NC_3 (FPKM)	M3_3 (Count)	M3_2 (Count)	M3_1 (Count)	NC_1 (Count)	NC_2 (Count)	NC_3 (Count)	go_id	go_class	go_description	pathway_id	pathway_description	nr	pfam_id	pfam_description	swiss	eggNOG_group	eggNOG_class	eggNOG_function	COGID	COGName	COGFunctionalCategory	COGFunctionalCategoryDescription	KOGName	KOGFuncCode	KOGFuncCategories	KOGFuncDescription	key
gene:ENSG00000000003	TSPAN6	3.12752	0.109201	0.21678	0.319698	nonsig	8.41009	7.61017	8.65636	7.17077	8.09616	6.66155	1146	1117	1209	861	924	933	GO:0009925;GO:0007160;GO:1900746;GO:1904352;GO:2000553;GO:0034238;GO:0016020;GO:0072659;GO:0072675;GO:0007601;GO:0005789;GO:0005765;GO:0005764;GO:0007338;GO:0070527;GO:0050931;GO:0044325;GO:0070821;GO:0072594;GO:1990459;GO:0014003;GO:0030195;GO:0002455;GO:0090331;GO:0005886;GO:2001046;GO:0030659;GO:0031902;GO:0061462;GO:1905521;GO:0090301;GO:0010633;GO:0042289;GO:0031092;GO:0042661;GO:0070062;GO:…	CC;BP;BP;BP;BP;BP;CC;BP;BP;BP;CC;CC;CC;BP;BP;BP;MF;CC;BP;MF;BP;BP;BP;BP;CC;BP;CC;CC;BP;BP;BP;BP;MF;CC;BP;CC;BP;BP;BP;BP;CC;BP;BP;BP;BP;CC;BP;MF;BP;CC;BP;BP;BP;MF;BP;BP;BP;BP;CC;BP;CC;BP;CC;MF;BP;BP;CC;BP;CC;CC;CC;CC;CC;BP;BP;CC;BP;BP;BP;CC;BP;BP;BP;BP;CC;BP;BP;BP;BP;CC;BP;BP;MF;BP;CC;CC;BP;BP;BP;MF;BP;CC;CC;BP;CC;CC;BP;BP;CC;CC;MF;CC;CC;BP;BP;BP;CC;CC;BP;BP;CC;BP;MF;BP;CC;BP;BP;BP;CC;BP;CC;BP;BP;…	basal plasma membrane;cell-matrix adhesion;regulation of vascular endothelial growth factor signaling pathway;positive regulation of protein catabolic process in the vacuole;positive regulation of T-helper 2 cell cytokine production;macrophage fusion;membrane;protein localization to plasma membrane;osteoclast fusion;visual perception;endoplasmic reticulum membrane;lysosomal membrane;lysosome;sing…	-	-	tetraspanin-6 isoform X1 [Pan paniscus]	PF00335.24	Tetraspanin family	Tetraspanin-6 OS=Homo sapiens OX=9606 GN=TSPAN6 PE=1 SV=1	4MSP6	S	negative regulation of viral-induced cytoplasmic pattern recognition receptor signaling pathway	-	-	-	-	KOG3882	[R]	General function prediction only;	Tetraspanin family integral membrane protein	row-8991
gene:ENSG00000000419	DPM1	6.52302	0.156195	0.000928507	0.00262704	nonsig	102.837	95.7502	95.8813	85.1	83.5031	84.4323	3978	3987	3799	2900	2703	3355	GO:0000271;GO:0005829;GO:0016787;GO:0016757;GO:0016740;GO:0005634;GO:0005537;GO:0006506;GO:0016780;GO:0036108;GO:0018279;GO:0030259;GO:0004581;GO:0009274;GO:0036427;GO:0009103;GO:0004576;GO:0043178;GO:0052553;GO:0016020;GO:0046677;GO:0033185;GO:0005783;GO:0019673;GO:0099621;GO:0035269;GO:0046872;GO:0016410;GO:0035268;GO:0005789;GO:0009247;GO:0004582;GO:0006487;GO:0060359;GO:0006488;GO:0006486;GO:…	BP;CC;MF;MF;MF;CC;MF;BP;MF;BP;BP;BP;MF;CC;MF;BP;MF;MF;BP;CC;BP;CC;CC;BP;MF;BP;MF;MF;BP;CC;BP;MF;BP;BP;BP;BP;BP;CC;BP;BP;BP;MF;CC;BP;	polysaccharide biosynthetic process;cytosol;hydrolase activity;glycosyltransferase activity;transferase activity;nucleus;D-mannose binding;GPI anchor biosynthetic process;phosphotransferase activity, for other substituted phosphate groups;4-amino-4-deoxy-alpha-L-arabinopyranosyl undecaprenyl phosphate biosynthetic process;protein N-linked glycosylation via asparagine;lipid glycosylation;dolichyl-…	ko00510;ko01100	N-Glycan biosynthesis;Metabolic pathways	dolichol-phosphate mannosyltransferase subunit 1 isoform 1 [Homo sapiens]	PF00535.30	Glycosyl transferase family 2	Dolichol-phosphate mannosyltransferase subunit 1 OS=Homo sapiens OX=9606 GN=DPM1 PE=1 SV=1	4MHFB	M	Dolichyl-phosphate mannosyltransferase polypeptide 1, catalytic subunit	COG0463	Glycosyltransferase involved in cell wall bisynthesis	M	Cell wall/membrane/envelope biogenesis	KOG2978	[R]	General function prediction only;	Dolichol-phosphate mannosyltransferase	row-4686
gene:ENSG00000000457	SCYL3	1.15249	0.0195029	0.900112	0.933041	nonsig	1.2555	1.17513	1.36593	0.985306	1.31041	1.2665	247	277	265	188	210	263	GO:0004713;GO:0005829;GO:0030136;GO:0031122;GO:0006915;GO:1904716;GO:0031623;GO:0005634;GO:0007113;GO:0005813;GO:0030126;GO:0051302;GO:0106310;GO:0005730;GO:0043066;GO:0016477;GO:0006977;GO:0000785;GO:0043491;GO:0032465;GO:0004672;GO:0005793;GO:0045296;GO:0006890;GO:0021860;GO:0007420;GO:0016020;GO:0005524;GO:0006970;GO:0005654;GO:0048666;GO:0005783;GO:2000286;GO:0090166;GO:0042802;GO:2000777;GO:…	MF;CC;CC;BP;BP;BP;BP;CC;BP;CC;CC;BP;MF;CC;BP;BP;BP;CC;BP;BP;MF;CC;MF;BP;BP;BP;CC;MF;BP;CC;BP;CC;BP;BP;MF;BP;CC;BP;BP;CC;MF;BP;BP;BP;MF;BP;CC;BP;CC;BP;BP;BP;CC;CC;BP;CC;BP;BP;BP;BP;BP;CC;BP;CC;BP;MF;BP;BP;MF;BP;CC;CC;BP;BP;BP;BP;CC;CC;MF;	protein tyrosine kinase activity;cytosol;clathrin-coated vesicle;cytoplasmic microtubule organization;apoptotic process;positive regulation of chaperone-mediated autophagy;receptor internalization;nucleus;endomitotic cell cycle;centrosome;COPI vesicle coat;regulation of cell division;protein serine kinase activity;nucleolus;negative regulation of apoptotic process;cell migration;DNA damage respon…	-	-	protein-associating with the carboxyl-terminal domain of ezrin isoform X1 [Homo sapiens]	PF00069.29	Protein kinase domain	Protein-associating with the carboxyl-terminal domain of ezrin OS=Homo sapiens OX=9606 GN=SCYL3 PE=1 SV=3	4N30Y	T	SCY1-like 3	-	-	-	-	KOG1243	[R]	General function prediction only;	Protein kinase	row-12792
gene:ENSG00000000460	FIRRM	2.82109	-0.0915534	0.316496	0.432553	nonsig	6.66484	5.7218	5.90568	6.26434	5.86321	6.0223	718	782	758	690	580	772	GO:0000775;GO:0000278;GO:0019901;GO:0005634;GO:0051233;GO:0045859;GO:0000776;GO:0005737;GO:0007059;GO:0036297;GO:0030496;	CC;BP;MF;CC;CC;BP;CC;CC;BP;BP;CC;	chromosome, centromeric region;mitotic cell cycle;protein kinase binding;nucleus;spindle midzone;regulation of protein kinase activity;kinetochore;cytoplasm;chromosome segregation;interstrand cross-link repair;midbody;	-	-	FIGNL1-interacting regulator of recombination and mitosis isoform X1 [Homo sapiens]	PF14868.10	Domain of unknown function (DUF4487)	FIGNL1-interacting regulator of recombination and mitosis OS=Homo sapiens OX=9606 GN=FIRRM PE=1 SV=1	4MZN5	S	Domain of unknown function (DUF4487)	-	-	-	-	-	-	-	-	row-9702
gene:ENSG00000000971	CFH	2.13055	-0.413228	0.364887	0.484943	nonsig	3.09872	2.75929	3.8163	3.96857	2.88959	3.91542	238	191	525	328	344	409	GO:0044853;GO:0045957;GO:0006957;GO:0031012;GO:0038023;GO:0031410;GO:0007157;GO:0031100;GO:0014070;GO:0070487;GO:0008584;GO:0055036;GO:0030451;GO:0005319;GO:0007596;GO:0007565;GO:0005739;GO:0008340;GO:0048014;GO:0002079;GO:0004877;GO:0045296;GO:0051861;GO:0005905;GO:0016020;GO:0001848;GO:0006996;GO:0046872;GO:0034197;GO:0033033;GO:0007601;GO:0042102;GO:0020002;GO:0031639;GO:0008593;GO:0030183;GO:…	CC;BP;BP;CC;MF;CC;BP;BP;BP;BP;BP;CC;BP;MF;BP;BP;CC;BP;BP;CC;MF;MF;MF;CC;CC;MF;BP;MF;BP;BP;BP;BP;CC;BP;BP;BP;BP;CC;MF;BP;BP;BP;MF;BP;BP;BP;BP;BP;CC;BP;BP;BP;MF;BP;BP;BP;MF;CC;BP;BP;CC;BP;BP;CC;MF;BP;BP;BP;BP;CC;BP;CC;BP;BP;BP;MF;BP;MF;CC;MF;CC;BP;CC;BP;CC;BP;MF;BP;CC;CC;BP;BP;BP;BP;BP;BP;CC;BP;CC;BP;MF;BP;MF;CC;BP;BP;BP;BP;BP;BP;MF;CC;BP;BP;BP;BP;CC;BP;BP;BP;BP;BP;CC;CC;MF;BP;BP;CC;BP;BP;BP;BP;MF;…	plasma membrane raft;negative regulation of complement activation, alternative pathway;complement activation, alternative pathway;extracellular matrix;signaling receptor activity;cytoplasmic vesicle;heterophilic cell-cell adhesion via plasma membrane cell adhesion molecules;animal organ regeneration;response to organic cyclic compound;monocyte aggregation;male gonad development;virion membrane;re…	ko04610;ko05150	Complement and coagulation cascades;Staphylococcus aureus infection	complement factor H isoform a precursor [Homo sapiens]	PF00084.24	Sushi repeat (SCR repeat)	Complement factor H OS=Homo sapiens OX=9606 GN=CFH PE=1 SV=4	4MXA6	W	Complement factor	-	-	-	-	-	-	-	-	row-9977
gene:ENSG00000001036	FUCA2	6.39749	0.265763	1.73031e-11	1.34658e-10	nonsig	96.364	88.3484	95.0669	76.0352	74.7406	72.611	8245	8139	8350	5737	5333	6369	GO:0009617;GO:0033938;GO:0051591;GO:0043231;GO:0070062;GO:0007339;GO:0006629;GO:0005615;GO:0016139;GO:0097524;GO:0005576;GO:0006027;GO:0035578;GO:0005788;GO:0002081;GO:0030246;GO:0004560;GO:0005764;GO:2000535;GO:0042806;GO:0043202;GO:0015928;GO:0042742;GO:0005737;GO:0019377;GO:0006004;	BP;MF;BP;CC;CC;BP;BP;CC;BP;CC;CC;BP;CC;CC;CC;MF;MF;CC;BP;MF;CC;MF;BP;CC;BP;BP;	response to bacterium;1,6-alpha-L-fucosidase activity;response to cAMP;intracellular membrane-bounded organelle;extracellular exosome;binding of sperm to zona pellucida;lipid metabolic process;extracellular space;glycoside catabolic process;sperm plasma membrane;extracellular region;glycosaminoglycan catabolic process;azurophil granule lumen;endoplasmic reticulum lumen;outer acrosomal membrane;ca…	ko00511	Other glycan degradation	plasma alpha-L-fucosidase precursor [Homo sapiens]	PF01120.21	Alpha-L-fucosidase	Plasma alpha-L-fucosidase OS=Homo sapiens OX=9606 GN=FUCA2 PE=1 SV=2	4MUGJ	G	alpha-L-fucosidase activity	COG3669	Alpha-L-fucosidase	G	Carbohydrate transport and metabolism	KOG3340	[G]	Carbohydrate transport and metabolism;	Alpha-L-fucosidase	row-1703
gene:ENSG00000001084	GCLC	4.15841	-0.000140047	0.997949	0.998631	nonsig	16.8449	16.3809	18.0837	15.622	16.3364	18.0088	2106	2403	2275	1863	1765	2116	GO:0035729;GO:0007409;GO:0005829;GO:0017109;GO:0044877;GO:0006534;GO:0019852;GO:0032436;GO:0045892;GO:0005634;GO:0031397;GO:0009725;GO:0043066;GO:2000490;GO:0005739;GO:0014823;GO:0032869;GO:0071276;GO:0000303;GO:0006979;GO:0030587;GO:0046685;GO:0010628;GO:0004357;GO:0005524;GO:0006536;GO:0006750;GO:0048471;GO:0030154;GO:0045454;GO:0051900;GO:0043524;GO:0044752;GO:0043531;GO:0007476;GO:0070555;GO:…	BP;BP;CC;CC;MF;BP;BP;BP;BP;CC;BP;BP;BP;BP;CC;BP;BP;BP;BP;BP;BP;BP;BP;MF;MF;BP;BP;CC;BP;BP;BP;BP;BP;MF;BP;BP;BP;BP;BP;BP;BP;BP;BP;BP;BP;BP;BP;BP;BP;BP;BP;BP;MF;BP;CC;BP;MF;BP;BP;BP;	cellular response to hepatocyte growth factor stimulus;axonogenesis;cytosol;glutamate-cysteine ligase complex;protein-containing complex binding;cysteine metabolic process;L-ascorbic acid metabolic process;positive regulation of proteasomal ubiquitin-dependent protein catabolic process;negative regulation of DNA-templated transcription;nucleus;negative regulation of protein ubiquitination;respons…	ko04216;ko00270;ko01100;ko00480	Ferroptosis;Cysteine and methionine metabolism;Metabolic pathways;Glutathione metabolism	glutamate--cysteine ligase catalytic subunit isoform X1 [Homo sapiens]	PF03074.20	Glutamate-cysteine ligase	Glutamate--cysteine ligase catalytic subunit OS=Homo sapiens OX=9606 GN=GCLC PE=1 SV=2	4MX14	H	Glutamate-cysteine ligase, catalytic subunit	-	-	-	-	KOG3754	[H]	Coenzyme transport and metabolism;	Gamma-glutamylcysteine synthetase	row-13250
gene:ENSG00000001167	NFYA	3.57912	0.0131045	0.830186	0.882988	nonsig	11.6011	11.2837	11.4516	9.68509	10.3812	11.4339	2177	2296	2016	1715	1728	2002	GO:0009738;GO:0009785;GO:0000978;GO:0045892;GO:0016602;GO:0005634;GO:0000792;GO:0000979;GO:0000436;GO:0048511;GO:0032993;GO:0009414;GO:0009555;GO:1903715;GO:0006109;GO:0043565;GO:0000981;GO:0003700;GO:0005654;GO:0006366;GO:0010468;GO:0009567;GO:0140585;GO:0000976;GO:0003677;GO:0000122;GO:0009408;GO:0045944;GO:0048316;GO:0010262;GO:0001228;GO:0055046;GO:0001217;GO:0110039;GO:0048510;GO:0045893;GO:…	BP;BP;MF;BP;CC;CC;CC;MF;BP;BP;CC;BP;BP;BP;BP;MF;MF;MF;CC;BP;BP;BP;MF;MF;MF;BP;BP;BP;BP;BP;MF;BP;MF;BP;BP;BP;BP;MF;BP;BP;BP;BP;CC;BP;CC;	abscisic acid-activated signaling pathway;blue light signaling pathway;RNA polymerase II cis-regulatory region sequence-specific DNA binding;negative regulation of DNA-templated transcription;CCAAT-binding factor complex;nucleus;heterochromatin;RNA polymerase II core promoter sequence-specific DNA binding;carbon catabolite activation of transcription from RNA polymerase II promoter;rhythmic proce…	ko04612;ko05152	Antigen processing and presentation;Tuberculosis	nuclear transcription factor Y subunit alpha isoform X1 [Trichechus manatus latirostris]	PF02045.19	CCAAT-binding transcription factor (CBF-B/NF-YA) subunit B	Nuclear transcription factor Y subunit alpha OS=Homo sapiens OX=9606 GN=NFYA PE=1 SV=2	4J8E0	K	nuclear transcription factor Y	-	-	-	-	KOG1561	[K]	Transcription;	CCAAT-binding factor, subunit B (HAP2)	row-12467
gene:ENSG00000001460	STPG1	1.8981	0.924921	2.10777e-08	1.17343e-07	nonsig	3.43366	3.44649	4.35589	1.83479	1.78507	2.21617	311	331	371	145	121	189	GO:0042585;GO:0006915;GO:1901537;GO:0005634;GO:0003682;GO:0042393;GO:0001940;GO:0005737;GO:0043065;GO:1902110;GO:0044727;GO:0005739;GO:0001939;	CC;BP;BP;CC;MF;MF;CC;CC;BP;BP;BP;CC;CC;	germinal vesicle;apoptotic process;obsolete positive regulation of DNA demethylation;nucleus;chromatin binding;histone binding;male pronucleus;cytoplasm;positive regulation of apoptotic process;positive regulation of mitochondrial membrane permeability involved in apoptotic process;epigenetic programing of male pronucleus;mitochondrion;female pronucleus;	-	-	O(6)-methylguanine-induced apoptosis 2 isoform 1 [Homo sapiens]	PF07004.16	Sperm-tail PG-rich repeat	O(6)-methylguanine-induced apoptosis 2 OS=Homo sapiens OX=9606 GN=STPG1 PE=1 SV=1	4MUYJ	S	Sperm-tail PG-rich repeat	-	-	-	-	-	-	-	-	row-2381
gene:ENSG00000001461	NIPAL3	2.50062	0.512804	1.80117e-08	1.01209e-07	nonsig	5.5334	5.55407	5.93627	3.94563	4.16114	3.33338	849	1016	940	548	515	599	GO:0005886;GO:0005769;GO:0016020;GO:0055085;GO:0000139;GO:0015095;GO:0015693;GO:0005783;GO:0051607;GO:0043621;GO:0005794;	CC;CC;CC;BP;CC;MF;BP;CC;BP;MF;CC;	plasma membrane;early endosome;membrane;transmembrane transport;Golgi membrane;magnesium ion transmembrane transporter activity;magnesium ion transport;endoplasmic reticulum;defense response to virus;obsolete protein self-association;Golgi apparatus;	-	-	NIPA-like protein 3 isoform a [Homo sapiens]	PF05653.18	Magnesium transporter NIPA	NIPA-like protein 3 OS=Homo sapiens OX=9606 GN=NIPAL3 PE=1 SV=1	4N3HP	P	domain containing 3	-	-	-	-	KOG2922	[S]	Function unknown;	Uncharacterized conserved protein	row-2359
gene:ENSG00000001497	LAS1L	4.70066	-0.346882	7.37883e-11	5.33828e-10	nonsig	22.8398	22.3251	22.8767	28.2391	27.0592	27.3861	2012	2115	2092	2182	1999	2530	GO:0006364;GO:0004519;GO:0005634;GO:0030687;GO:0000448;GO:0005635;GO:0003723;GO:0000922;GO:0016020;GO:0071339;GO:0005654;GO:0000460;GO:0005737;GO:0005730;GO:0090730;GO:0000792;GO:0000470;GO:0005739;	BP;MF;CC;CC;BP;CC;MF;CC;CC;CC;CC;BP;CC;CC;CC;CC;BP;CC;	rRNA processing;endonuclease activity;nucleus;preribosome, large subunit precursor;cleavage in ITS2 between 5.8S rRNA and LSU-rRNA of tricistronic rRNA transcript (SSU-rRNA, 5.8S rRNA, LSU-rRNA);nuclear envelope;RNA binding;spindle pole;membrane;MLL1 complex;nucleoplasm;maturation of 5.8S rRNA;cytoplasm;nucleolus;Las1 complex;heterochromatin;maturation of LSU-rRNA;mitochondrion;	-	-	ribosomal biogenesis protein LAS1L isoform 1 [Homo sapiens]	PF04031.17	Las1-like	Ribosomal biogenesis protein LAS1L OS=Homo sapiens OX=9606 GN=LAS1L PE=1 SV=2	4N4FR	S	Las1-like	-	-	-	-	KOG2425	[R]	General function prediction only;	Nuclear protein involved in cell morphogenesis and cell surface growth	row-1832
gene:ENSG00000001561	ENPP4	3.68928	0.53923	3.51339e-19	4.83309e-18	nonsig	14.4392	14.3393	15.1714	9.38752	9.31091	10.2334	2424	2591	2611	1389	1308	1765	GO:0036219;GO:0098868;GO:0021549;GO:0002437;GO:0014004;GO:0030149;GO:0001649;GO:0004767;GO:0003676;GO:0036076;GO:0006684;GO:0060326;GO:0007596;GO:1904384;GO:1902742;GO:0008340;GO:0015938;GO:0009141;GO:0007628;GO:0051216;GO:0007605;GO:0030279;GO:0010035;GO:0007224;GO:0016020;GO:0045719;GO:0008081;GO:0055074;GO:0046872;GO:0050427;GO:0010634;GO:1900026;GO:0071392;GO:0035630;GO:0048870;GO:0005765;GO:…	MF;BP;BP;BP;BP;BP;BP;MF;MF;BP;BP;BP;BP;BP;BP;BP;BP;BP;BP;BP;BP;BP;BP;BP;CC;BP;MF;BP;MF;BP;BP;BP;BP;BP;BP;CC;MF;BP;BP;BP;BP;MF;BP;BP;BP;CC;BP;MF;BP;BP;BP;MF;BP;BP;MF;CC;MF;MF;BP;MF;BP;CC;BP;BP;CC;MF;MF;BP;BP;BP;BP;BP;CC;BP;BP;BP;BP;BP;BP;BP;CC;CC;MF;BP;BP;BP;BP;BP;BP;MF;BP;BP;CC;BP;BP;BP;BP;BP;BP;MF;BP;BP;BP;MF;BP;MF;CC;BP;MF;BP;BP;BP;BP;BP;BP;BP;BP;BP;BP;BP;BP;BP;BP;BP;BP;BP;BP;BP;BP;BP;BP;MF;BP;…	GTP diphosphatase activity;bone growth;cerebellum development;inflammatory response to antigenic stimulus;microglia differentiation;sphingolipid catabolic process;osteoblast differentiation;sphingomyelin phosphodiesterase activity;nucleic acid binding;ligamentous ossification;sphingomyelin metabolic process;cell chemotaxis;blood coagulation;cellular response to sodium phosphate;apoptotic process …	ko01100;ko00230	Metabolic pathways;Purine metabolism	bis(5'-adenosyl)-triphosphatase ENPP4 isoform X2 [Pan troglodytes]	PF01663.26	Type I phosphodiesterase / nucleotide pyrophosphatase	Bis(5'-adenosyl)-triphosphatase ENPP4 OS=Homo sapiens OX=9606 GN=ENPP4 PE=1 SV=3	4MV4P	S	bis(5'-adenosyl)-triphosphatase activity	COG1524	c-di-AMP phosphodiesterase AtaC or nucleotide pyrophosphatase, AlkP superfamily	T	Signal transduction mechanisms	KOG2645	[R]	General function prediction only;	Type I phosphodiesterase/nucleotide pyrophosphatase	row-963
gene:ENSG00000001617	SEMA3F	2.85001	-0.0781305	0.441364	0.561003	nonsig	6.03971	6.67132	5.67495	6.66989	6.42169	5.84635	651	803	648	607	605	660	GO:0008045;GO:0021675;GO:0010172;GO:0007632;GO:0048755;GO:0038023;GO:0021549;GO:0032874;GO:0036484;GO:1990256;GO:2000009;GO:0098839;GO:0007629;GO:0150053;GO:0060666;GO:0007417;GO:0001763;GO:0008046;GO:0001649;GO:0060272;GO:0048843;GO:0060326;GO:0030155;GO:0007267;GO:0030836;GO:0051216;GO:0007416;GO:0001755;GO:0014069;GO:0016020;GO:0048672;GO:0030154;GO:0014909;GO:0021536;GO:0008360;GO:0043524;GO:…	BP;BP;BP;BP;BP;MF;BP;BP;BP;BP;BP;CC;BP;CC;BP;BP;BP;MF;BP;BP;BP;BP;BP;BP;BP;BP;BP;BP;CC;CC;BP;BP;BP;BP;BP;BP;BP;MF;BP;BP;BP;BP;BP;BP;BP;BP;BP;BP;BP;BP;BP;BP;BP;BP;BP;BP;BP;BP;BP;BP;BP;CC;BP;CC;BP;BP;BP;BP;BP;BP;BP;BP;BP;BP;BP;BP;BP;BP;CC;MF;BP;BP;BP;MF;BP;BP;CC;BP;CC;CC;BP;MF;BP;MF;BP;BP;BP;BP;BP;MF;BP;BP;BP;BP;CC;BP;BP;BP;BP;BP;CC;BP;BP;BP;BP;BP;BP;BP;BP;BP;BP;BP;CC;BP;BP;BP;BP;BP;BP;BP;BP;BP;BP;…	motor neuron axon guidance;nerve development;embryonic body morphogenesis;visual behavior;branching morphogenesis of a nerve;signaling receptor activity;cerebellum development;positive regulation of stress-activated MAPK cascade;trunk neural crest cell migration;signal clustering;negative regulation of protein localization to cell surface;postsynaptic density membrane;flight behavior;cerebellar c…	ko04360	Axon guidance	semaphorin-3F isoform X1 [Homo sapiens]	PF01403.23	Sema domain	Semaphorin-3F OS=Homo sapiens OX=9606 GN=SEMA3F PE=2 SV=2	4MU6R	T	semaphorin domain	-	-	-	-	KOG3611	[T]	Signal transduction mechanisms;	Semaphorins	row-10431
gene:ENSG00000001629	ANKIB1	4.18724	0.262737	8.29599e-08	4.33293e-07	nonsig	20.1666	18.6203	18.9165	15.9658	14.6142	15.6821	4602	4569	4426	3190	2787	3652	GO:0050681;GO:0031966;GO:0035861;GO:0031072;GO:0007626;GO:0019538;GO:0003676;GO:0007417;GO:1990444;GO:0003779;GO:0043005;GO:0010636;GO:0005739;GO:0031149;GO:0010498;GO:0032232;GO:1902283;GO:0051861;GO:0014069;GO:1903382;GO:0016020;GO:0070936;GO:0042053;GO:0031462;GO:2000378;GO:0016567;GO:0043524;GO:0046872;GO:0070050;GO:0005789;GO:0098686;GO:0005764;GO:0090201;GO:0000122;GO:0010918;GO:0031648;GO:…	MF;CC;CC;MF;BP;BP;MF;BP;MF;MF;CC;BP;CC;BP;BP;BP;BP;MF;CC;BP;CC;BP;BP;CC;BP;BP;BP;MF;BP;CC;CC;CC;BP;BP;BP;BP;BP;BP;BP;BP;BP;BP;BP;CC;CC;BP;BP;BP;CC;CC;CC;BP;BP;BP;CC;BP;BP;MF;BP;MF;BP;MF;CC;BP;BP;BP;BP;BP;BP;BP;BP;BP;BP;BP;MF;BP;BP;MF;CC;BP;CC;CC;BP;CC;MF;MF;BP;BP;BP;BP;BP;BP;BP;MF;BP;BP;BP;BP;BP;MF;MF;CC;BP;BP;MF;MF;BP;CC;MF;BP;MF;BP;MF;BP;CC;BP;CC;CC;CC;CC;CC;BP;BP;BP;BP;MF;CC;BP;BP;CC;BP;BP;BP;…	nuclear androgen receptor binding;mitochondrial membrane;site of double-strand break;heat shock protein binding;locomotory behavior;protein metabolic process;nucleic acid binding;central nervous system development;F-box domain binding;actin binding;neuron projection;positive regulation of mitochondrial fusion;mitochondrion;sorocarp stalk cell differentiation;proteasomal protein catabolic process;…	-	-	ankyrin repeat and IBR domain-containing protein 1 [Homo sapiens]	PF01485.25	IBR domain, a half RING-finger domain	Ankyrin repeat and IBR domain-containing protein 1 OS=Homo sapiens OX=9606 GN=ANKIB1 PE=1 SV=3	4MVKY	O	IBR domain, a half RING-finger domain	COG0666	Ankyrin repeat	T	Signal transduction mechanisms	KOG1815	[O]	Posttranslational modification, protein turnover, chaperones;	Predicted E3 ubiquitin ligase	row-2538
gene:ENSG00000001630	CYP51A1	6.80019	0.250969	3.02315e-12	2.51664e-11	nonsig	128.321	116.778	123.448	97.1831	99.8139	101.115	14060	13677	13830	9388	9075	11198	GO:0009822;GO:0048854;GO:0006707;GO:0090242;GO:0007417;GO:0006766;GO:0046513;GO:0048387;GO:0046483;GO:0102033;GO:0019373;GO:0034653;GO:0034672;GO:0008398;GO:0016020;GO:0031016;GO:0050051;GO:0001878;GO:0042759;GO:0101021;GO:0005789;GO:0004497;GO:0046456;GO:0014032;GO:0042376;GO:0000038;GO:0006805;GO:0005886;GO:0005506;GO:0043651;GO:0042369;GO:0042574;GO:0042361;GO:0007586;GO:0140981;GO:0006693;GO:…	BP;BP;BP;BP;BP;BP;BP;BP;BP;MF;BP;BP;BP;MF;CC;BP;MF;BP;BP;MF;CC;MF;BP;BP;BP;BP;BP;CC;MF;BP;BP;BP;BP;BP;MF;BP;BP;BP;MF;BP;MF;MF;BP;MF;CC;MF;BP;CC;MF;BP;BP;BP;CC;BP;MF;BP;MF;BP;BP;BP;MF;BP;BP;BP;CC;BP;BP;MF;BP;BP;BP;CC;BP;BP;MF;BP;BP;BP;BP;MF;BP;MF;MF;BP;BP;BP;BP;CC;BP;MF;MF;BP;MF;BP;BP;MF;MF;BP;BP;BP;BP;BP;MF;BP;BP;MF;BP;BP;BP;BP;MF;CC;BP;BP;BP;BP;MF;MF;BP;MF;CC;BP;BP;BP;BP;BP;MF;BP;MF;BP;MF;BP;MF;…	alkaloid catabolic process;brain morphogenesis;cholesterol catabolic process;obsolete retinoic acid receptor signaling pathway involved in somitogenesis;central nervous system development;vitamin metabolic process;ceramide biosynthetic process;negative regulation of retinoic acid receptor signaling pathway;obsolete heterocycle metabolic process;long-chain fatty acid omega-hydroxylase activity;epo…	ko01100;ko00100	Metabolic pathways;Steroid biosynthesis	lanosterol 14-alpha demethylase isoform 1 [Homo sapiens]	PF00067.26	Cytochrome P450	Lanosterol 14-alpha demethylase OS=Homo sapiens OX=9606 GN=CYP51A1 PE=1 SV=4	4N21F	Q	sterol 14-demethylase activity	COG2124	Cytochrome P450	QV	-	KOG0684	[Q]	Secondary metabolites biosynthesis, transport and catabolism;	Cytochrome P450	row-1592
gene:ENSG00000001631	KRIT1	3.84864	0.0024605	0.965008	0.977167	nonsig	14.1657	13.1776	13.9744	13.2283	13.6464	12.3239	2048	2137	2090	1673	1657	1980	GO:0034112;GO:0042383;GO:0035861;GO:0018105;GO:0050965;GO:0097543;GO:0051015;GO:0045296;GO:0016020;GO:0071286;GO:0000781;GO:0016567;GO:0030036;GO:0043422;GO:0005765;GO:0032212;GO:0005764;GO:0006812;GO:0008089;GO:0045773;GO:0044325;GO:0032956;GO:0007166;GO:0050850;GO:0005886;GO:0005769;GO:0031154;GO:0042542;GO:0000785;GO:0008270;GO:0070062;GO:0071709;GO:0016055;GO:0097435;GO:0009967;GO:0043052;GO:…	BP;CC;CC;BP;BP;CC;MF;MF;CC;BP;CC;BP;BP;MF;CC;BP;CC;BP;BP;BP;MF;BP;BP;BP;CC;CC;BP;BP;CC;MF;CC;BP;BP;BP;BP;BP;CC;MF;BP;BP;BP;BP;BP;CC;BP;BP;BP;BP;CC;BP;BP;CC;BP;BP;BP;BP;BP;MF;MF;BP;CC;MF;CC;BP;CC;BP;MF;CC;BP;BP;BP;MF;BP;BP;BP;MF;CC;MF;CC;MF;CC;BP;BP;BP;BP;BP;BP;BP;CC;CC;BP;CC;BP;CC;BP;CC;BP;CC;BP;BP;MF;BP;CC;BP;BP;BP;BP;BP;MF;CC;BP;CC;BP;CC;MF;BP;BP;BP;BP;MF;CC;BP;MF;BP;BP;CC;BP;BP;BP;MF;BP;BP;BP;…	positive regulation of homotypic cell-cell adhesion;sarcolemma;site of double-strand break;peptidyl-serine phosphorylation;detection of temperature stimulus involved in sensory perception of pain;ciliary inversin compartment;actin filament binding;cadherin binding;membrane;cellular response to magnesium ion;chromosome, telomeric region;protein ubiquitination;actin cytoskeleton organization;protei…	ko04015;ko00534	Rap1 signaling pathway;Glycosaminoglycan biosynthesis - heparan sulfate / heparin	krev interaction trapped protein 1 isoform 1 [Homo sapiens]	PF16705.9	NUDIX, or N-terminal NPxY motif-rich, region of KRIT	Krev interaction trapped protein 1 OS=Homo sapiens OX=9606 GN=KRIT1 PE=1 SV=2	4N1UE	T	NUDIX, or N-terminal NPxY motif-rich, region of KRIT	COG0666	Ankyrin repeat	T	Signal transduction mechanisms	KOG4335	[T]	Signal transduction mechanisms;	FERM domain-containing protein KRIT1	row-13095
gene:ENSG00000002016	RAD52	2.33105	-0.108659	0.410371	0.53092	nonsig	4.21738	3.97541	4.09588	4.22536	4.15476	3.55483	341	359	401	332	323	348	GO:0034599;GO:0000727;GO:0006310;GO:0005634;GO:0035861;GO:0000730;GO:0005739;GO:0043504;GO:0032993;GO:0000722;GO:0000724;GO:1990814;GO:0031297;GO:0006301;GO:0005654;GO:0000709;GO:0010792;GO:0042802;GO:0000150;GO:0006277;GO:0003697;GO:0006302;GO:0003690;GO:0120290;GO:0003684;GO:0005759;GO:1990426;GO:2000819;GO:0007533;GO:2000278;GO:0032991;GO:0007534;GO:0000228;GO:0006312;GO:0006974;GO:0000723;GO:…	BP;BP;BP;CC;CC;BP;CC;BP;CC;BP;BP;MF;BP;BP;CC;BP;BP;MF;MF;BP;MF;BP;MF;BP;MF;CC;BP;BP;BP;BP;CC;BP;CC;BP;BP;BP;CC;BP;CC;MF;MF;	cellular response to oxidative stress;double-strand break repair via break-induced replication;DNA recombination;nucleus;site of double-strand break;DNA recombinase assembly;mitochondrion;mitochondrial DNA repair;protein-DNA complex;telomere maintenance via recombination;double-strand break repair via homologous recombination;DNA/DNA annealing activity;replication fork processing;postreplication …	ko03440	Homologous recombination	DNA repair protein RAD52 homolog isoform X1 [Homo sapiens]	PF04098.19	Rad52/22 family double-strand break repair protein	DNA repair protein RAD52 homolog OS=Homo sapiens OX=9606 GN=RAD52 PE=1 SV=1	4MU1Z	L	Rad52/22 family double-strand break repair protein	COG5055	Recombinational DNA repair protein (RAD52 pathway)	L	Replication, recombination and repair	KOG4141	[L]	Replication, recombination and repair;	DNA repair and recombination protein RAD52/RAD22	row-10249
gene:ENSG00000002330	BAD	4.75448	-0.015348	0.849124	0.895802	nonsig	27.2905	26.0439	25.8576	26.4973	26.6169	23.7857	917	969	924	784	745	876	GO:0097193;GO:0005543;GO:0005829;GO:0071396;GO:0019221;GO:0019901;GO:0006915;GO:0043280;GO:0032024;GO:0045582;GO:0051384;GO:0033133;GO:1902220;GO:0014070;GO:0045471;GO:0010033;GO:0044342;GO:0046931;GO:0009725;GO:0001666;GO:0097192;GO:0034201;GO:0005739;GO:0008656;GO:0071456;GO:0008625;GO:0050679;GO:0006919;GO:0021987;GO:0019051;GO:0042593;GO:0090200;GO:0043065;GO:0007283;GO:0035774;GO:0071316;GO:…	BP;MF;CC;BP;BP;MF;BP;BP;BP;BP;BP;BP;BP;BP;BP;BP;BP;BP;BP;BP;BP;BP;CC;MF;BP;BP;BP;BP;BP;BP;BP;BP;BP;BP;BP;BP;BP;BP;BP;BP;MF;CC;BP;BP;BP;MF;BP;BP;BP;MF;BP;BP;CC;BP;BP;BP;BP;BP;BP;BP;BP;BP;BP;BP;BP;BP;MF;CC;BP;BP;MF;BP;BP;	intrinsic apoptotic signaling pathway;phospholipid binding;cytosol;cellular response to lipid;cytokine-mediated signaling pathway;protein kinase binding;apoptotic process;positive regulation of cysteine-type endopeptidase activity involved in apoptotic process;positive regulation of insulin secretion;positive regulation of T cell differentiation;response to glucocorticoid;positive regulation of g…	ko05170;ko05145;ko05218;ko05165;ko04062;ko05162;ko04022;ko05161;ko04722;ko05213;ko04014;ko04140;ko05200;ko04012;ko05010;ko05160;ko04024;ko05223;ko05014;ko04510;ko01521;ko04370;ko01522;ko05212;ko04919;ko04210;ko05211;ko05220;ko05203;ko05221;ko05210;ko01524;ko05152;ko05225;ko05168;ko04151;ko05215;ko04910	Human immunodeficiency virus 1 infection;Toxoplasmosis;Melanom;Human papillomavirus infection;Chemokine signaling pathway;Measles;cGMP-PKG signaling pathway;Hepatitis B;Neurotrophin signaling pathway;Endometrial cancer;Ras signaling pathway;Autophagy - animal;Pathways in cancer;ErbB signaling pathway;Alzheimer disease;Hepatitis C;cAMP signaling pathway;Non-small cell lung cancer;Amyotrophic later…	bcl2-associated agonist of cell death [Homo sapiens]	PF10514.13	Pro-apoptotic Bcl-2 protein, BAD	Bcl2-associated agonist of cell death OS=Homo sapiens OX=9606 GN=BAD PE=1 SV=3	4N1S1	C	BCL2-associated agonist of cell death	-	-	-	-	-	-	-	-	row-12569
gene:ENSG00000002549	LAP3	4.42032	0.197994	0.0031313	0.00795634	nonsig	21.6714	22.1933	23.2923	18.3229	18.3423	19.184	1496	1644	1645	1112	1062	1367	GO:0030145;GO:0005739;GO:0097718;GO:0005925;GO:0030163;GO:0008233;GO:0016805;GO:0005634;GO:0004180;GO:0070006;GO:0005737;GO:0008235;GO:0005802;GO:0070062;GO:0006508;GO:0004177;	MF;CC;MF;CC;BP;MF;MF;CC;MF;MF;CC;MF;CC;CC;BP;MF;	manganese ion binding;mitochondrion;disordered domain specific binding;focal adhesion;protein catabolic process;peptidase activity;dipeptidase activity;nucleus;carboxypeptidase activity;metalloaminopeptidase activity;cytoplasm;metalloexopeptidase activity;trans-Golgi network;extracellular exosome;proteolysis;aminopeptidase activity;	ko01100;ko00330;ko00480	Metabolic pathways;Arginine and proline metabolism;Glutathione metabolism	cytosol aminopeptidase isoform X1 [Pan paniscus]	PF00883.25	Cytosol aminopeptidase family, catalytic domain	Cytosol aminopeptidase OS=Homo sapiens OX=9606 GN=LAP3 PE=1 SV=3	4N4G8	E	Leucine aminopeptidase 3	COG0260	Leucyl aminopeptidase	E	Amino acid transport and metabolism	KOG2597	[R]	General function prediction only;	Predicted aminopeptidase of the M17 family	row-5218
gene:ENSG00000002586	CD99	4.18563	1.04978	0.00212128	0.00558918	up	24.9992	27.3341	21.0152	10.2567	14.9555	11.4649	1031	1196	857	248	518	491	GO:0007155;GO:0005925;GO:0005912;GO:0050904;GO:0034109;GO:0005886;GO:2000391;GO:0005737;GO:0005576;GO:0009986;GO:0070161;GO:2000409;GO:0072683;	BP;CC;CC;BP;BP;CC;BP;CC;CC;CC;CC;BP;BP;	cell adhesion;focal adhesion;adherens junction;diapedesis;homotypic cell-cell adhesion;plasma membrane;positive regulation of neutrophil extravasation;cytoplasm;extracellular region;cell surface;anchoring junction;positive regulation of T cell extravasation;T cell extravasation;	ko04514;ko04670	Cell adhesion molecules;Leukocyte transendothelial migration	CD99 antigen isoform a precursor [Homo sapiens]	PF12301.12	CD99 antigen like protein 2	CD99 antigen OS=Homo sapiens OX=9606 GN=CD99 PE=1 SV=1	4MUTZ	S	CD99 antigen like protein 2	-	-	-	-	-	-	-	-	row-5032
gene:ENSG00000002587	HS3ST1	0.20824	0.580218	0.124467	0.201657	nonsig	0.186305	0.172254	0.211637	0.108365	0.114765	0.141992	49	48	57	25	25	38	GO:0000271;GO:0007283;GO:0046596;GO:0045880;GO:0002002;GO:0048702;GO:0007507;GO:0030901;GO:0030210;GO:0030203;GO:0035904;GO:0016055;GO:0050119;GO:0060976;GO:0007585;GO:0048703;GO:0006790;GO:0008587;GO:0016020;GO:0102140;GO:0005783;GO:0008283;GO:0001835;GO:0006477;GO:0002448;GO:0043410;GO:0006024;GO:0007367;GO:0032588;GO:0007623;GO:0009887;GO:0006954;GO:0015016;GO:0045570;GO:0033871;GO:0007427;GO:…	BP;BP;BP;BP;BP;BP;BP;BP;BP;BP;BP;BP;MF;BP;BP;BP;BP;BP;CC;MF;CC;BP;BP;BP;BP;BP;BP;BP;CC;BP;BP;BP;MF;BP;MF;BP;BP;BP;CC;CC;BP;MF;CC;BP;MF;BP;BP;MF;MF;BP;BP;BP;CC;MF;CC;BP;BP;	polysaccharide biosynthetic process;spermatogenesis;regulation of viral entry into host cell;positive regulation of smoothened signaling pathway;regulation of angiotensin levels in blood;embryonic neurocranium morphogenesis;heart development;midbrain development;heparin biosynthetic process;glycosaminoglycan metabolic process;aorta development;Wnt signaling pathway;N-acetylglucosamine deacetylase…	ko00534	Glycosaminoglycan biosynthesis - heparan sulfate / heparin	heparan sulfate glucosamine 3-O-sulfotransferase 1 isoform X1 [Homo sapiens]	PF00685.31	Sulfotransferase domain	Heparan sulfate glucosamine 3-O-sulfotransferase 1 OS=Homo sapiens OX=9606 GN=HS3ST1 PE=1 SV=1	4MT4C	O	Heparan sulfate glucosamine 3-O-sulfotransferase 1	COG0457	Tetratricopeptide (TPR) repeat	R	General function prediction only	KOG3704	[O]	Posttranslational modification, protein turnover, chaperones;	Heparan sulfate D-glucosaminyl 3-O-sulfotransferase	row-8184
gene:ENSG00000002746	HECW1	0.535026	-0.0707422	0.745191	0.819401	nonsig	0.446326	0.458467	0.50395	0.337176	0.5608	0.397722	136	167	127	102	139	140	GO:0019905;GO:0032511;GO:0032880;GO:0016874;GO:0030948;GO:0008340;GO:0061753;GO:0002028;GO:0006914;GO:0044389;GO:0016020;GO:0061002;GO:0016567;GO:0016973;GO:0042220;GO:2000203;GO:1902305;GO:0006611;GO:0044325;GO:0060736;GO:0032956;GO:1901380;GO:0005886;GO:0030514;GO:0042542;GO:0000785;GO:0035641;GO:2000650;GO:0007030;GO:2000235;GO:0008270;GO:0046966;GO:0002250;GO:0070062;GO:1990416;GO:0140861;GO:…	MF;BP;BP;MF;BP;BP;BP;BP;BP;MF;CC;BP;BP;BP;BP;BP;BP;BP;MF;BP;BP;BP;CC;BP;BP;CC;BP;BP;BP;BP;MF;MF;BP;CC;BP;BP;BP;BP;CC;BP;CC;BP;BP;MF;BP;BP;CC;BP;BP;BP;BP;MF;BP;BP;CC;BP;BP;BP;BP;BP;BP;BP;BP;CC;BP;BP;MF;BP;MF;BP;MF;CC;BP;BP;CC;MF;CC;BP;BP;BP;BP;BP;CC;BP;MF;MF;BP;MF;BP;BP;BP;BP;BP;BP;BP;BP;CC;CC;CC;BP;BP;BP;MF;BP;MF;BP;BP;MF;BP;MF;BP;CC;BP;BP;BP;BP;BP;BP;BP;BP;BP;BP;BP;BP;BP;BP;MF;BP;BP;BP;BP;CC;BP;…	syntaxin binding;late endosome to vacuole transport via multivesicular body sorting pathway;regulation of protein localization;ligase activity;negative regulation of vascular endothelial growth factor receptor signaling pathway;determination of adult lifespan;substrate localization to autophagosome;regulation of sodium ion transport;autophagy;ubiquitin-like protein ligase binding;membrane;negativ…	-	-	E3 ubiquitin-protein ligase HECW1 isoform X6 [Homo sapiens]	PF00632.29	HECT-domain (ubiquitin-transferase)	E3 ubiquitin-protein ligase HECW1 OS=Homo sapiens OX=9606 GN=HECW1 PE=1 SV=3	4MTWV	O	N-terminal domain of E3 ubiquitin-protein ligase HECW1 and 2	-	-	-	-	KOG0940	[O]	Posttranslational modification, protein turnover, chaperones;	Ubiquitin protein ligase RSP5/NEDD4	row-12059
gene:ENSG00000002822	MAD1L1	3.11333	0.230715	0.0133206	0.0290008	nonsig	8.50298	7.97827	8.08875	7.17541	7.61484	6.69006	813	844	793	571	573	621	GO:1902426;GO:0005829;GO:0097431;GO:0005634;GO:0005813;GO:0072686;GO:0007094;GO:0090267;GO:0044615;GO:0005635;GO:0042802;GO:0051220;GO:1901990;GO:0000922;GO:0051315;GO:0042130;GO:0005819;GO:1990706;GO:0043515;GO:0140483;GO:0044732;GO:0090235;GO:0099606;GO:0000776;GO:0005737;GO:1990728;GO:0051301;GO:0048538;	BP;CC;CC;CC;CC;CC;BP;BP;CC;CC;MF;BP;BP;CC;BP;BP;CC;CC;MF;MF;CC;BP;BP;CC;CC;CC;BP;BP;	deactivation of mitotic spindle assembly checkpoint;cytosol;mitotic spindle pole;nucleus;centrosome;mitotic spindle;mitotic spindle assembly checkpoint signaling;positive regulation of mitotic cell cycle spindle assembly checkpoint;nuclear pore nuclear basket;nuclear envelope;identical protein binding;cytoplasmic sequestering of protein;regulation of mitotic cell cycle phase transition;spindle po…	ko04914;ko05166;ko04114;ko04110;ko05203	Progesterone-mediated oocyte maturation;Human T-cell leukemia virus 1 infection;Oocyte meiosis;Cell cycle;Viral carcinogenesis	mitotic spindle assembly checkpoint protein MAD1 isoform a [Homo sapiens]	PF05557.17	Mitotic checkpoint protein	Mitotic spindle assembly checkpoint protein MAD1 OS=Homo sapiens OX=9606 GN=MAD1L1 PE=1 SV=2	4N55E	D	MAD1 mitotic arrest deficient-like 1	-	-	-	-	KOG4593	[D]	Cell cycle control, cell division, chromosome partitioning;	Mitotic checkpoint protein MAD1	row-6090
gene:ENSG00000002834	LASP1	6.25052	-0.1613	1.7844e-08	1.00437e-07	nonsig	71.9258	72.8829	73.0924	76.3557	78.1239	78.7206	10140	11065	10561	9490	9220	11417	GO:0031012;GO:0042277;GO:0003779;GO:1900006;GO:0051015;GO:0045296;GO:0007279;GO:0030097;GO:0033565;GO:0022604;GO:0005547;GO:0030833;GO:0016020;GO:0016567;GO:0045160;GO:0030036;GO:0072584;GO:0051496;GO:0043010;GO:0051017;GO:0001891;GO:0001725;GO:1904669;GO:0045335;GO:0048813;GO:0030296;GO:0045773;GO:0044325;GO:0045324;GO:0005886;GO:0002026;GO:0016235;GO:0005769;GO:1903527;GO:0031143;GO:0008270;GO:…	CC;MF;MF;BP;MF;MF;BP;BP;CC;BP;MF;BP;CC;BP;CC;BP;BP;BP;BP;BP;CC;CC;BP;CC;BP;MF;BP;MF;BP;CC;BP;CC;CC;BP;CC;MF;BP;BP;CC;BP;BP;BP;CC;BP;CC;BP;MF;BP;BP;CC;BP;CC;MF;MF;BP;CC;CC;BP;BP;BP;MF;BP;MF;BP;CC;BP;BP;BP;BP;CC;BP;CC;BP;CC;BP;MF;MF;CC;CC;BP;MF;CC;MF;BP;CC;BP;BP;CC;BP;CC;BP;BP;CC;CC;CC;MF;MF;CC;CC;CC;BP;CC;BP;CC;BP;BP;BP;BP;MF;BP;CC;CC;BP;MF;MF;CC;BP;BP;BP;CC;MF;CC;BP;MF;BP;BP;BP;CC;BP;MF;BP;CC;CC;…	extracellular matrix;peptide binding;actin binding;positive regulation of dendrite development;actin filament binding;cadherin binding;pole cell formation;hemopoiesis;ESCRT-0 complex;regulation of cell morphogenesis;phosphatidylinositol-3,4,5-trisphosphate binding;regulation of actin filament polymerization;membrane;protein ubiquitination;myosin I complex;actin cytoskeleton organization;caveolin-…	-	-	LIM and SH3 domain protein 1 isoform X1 [Pan paniscus]	PF00880.22	Nebulin repeat	LIM and SH3 domain protein 1 OS=Homo sapiens OX=9606 GN=LASP1 PE=1 SV=2	4MV82	Z	Plays an important role in the regulation of dynamic actin-based, cytoskeletal activities. Agonist-dependent changes in LASP1 phosphorylation may also serve to regulate actin-associated ion transport activities, not only in the parietal cell but also in certain other F-actin-rich secretory epithelial cell types (By similarity)	-	-	-	-	KOG1702	[Z]	Cytoskeleton;	Nebulin repeat protein	row-2355
gene:ENSG00000002919	SNX11	3.7188	0.212354	0.00892479	0.0202356	nonsig	12.5856	14.2814	12.9718	11.3863	14.1316	8.58278	1070	1114	1106	738	786	880	GO:0030136;GO:0051117;GO:0090651;GO:0051246;GO:0006896;GO:0016020;GO:0055074;GO:0048364;GO:0016192;GO:0071539;GO:0035630;GO:0031901;GO:0030904;GO:0034727;GO:0045453;GO:0045324;GO:0006886;GO:0030111;GO:0033157;GO:0045053;GO:0005886;GO:0005769;GO:0044691;GO:0005545;GO:0046597;GO:0009617;GO:0005813;GO:1901981;GO:0070062;GO:0070121;GO:0051649;GO:1990830;GO:0005783;GO:0070986;GO:0032994;GO:0010314;GO:…	CC;MF;CC;BP;BP;CC;BP;BP;BP;BP;BP;CC;CC;BP;BP;BP;BP;BP;BP;BP;CC;CC;BP;MF;BP;BP;CC;MF;CC;BP;BP;BP;CC;BP;CC;MF;BP;BP;MF;BP;MF;BP;BP;CC;MF;CC;BP;BP;MF;CC;BP;CC;BP;BP;BP;BP;MF;CC;BP;BP;BP;BP;BP;BP;MF;BP;BP;CC;CC;MF;BP;CC;BP;BP;CC;BP;BP;BP;BP;MF;CC;BP;CC;BP;BP;BP;CC;CC;BP;CC;CC;BP;MF;BP;CC;BP;BP;CC;BP;BP;CC;	clathrin-coated vesicle;ATPase binding;apical cytoplasm;regulation of protein metabolic process;Golgi to vacuole transport;membrane;calcium ion homeostasis;root development;vesicle-mediated transport;protein localization to centrosome;bone mineralization involved in bone maturation;early endosome membrane;retromer complex;piecemeal microautophagy of the nucleus;bone resorption;late endosome to va…	-	-	sorting nexin-11 isoform X1 [Homo sapiens]	PF00787.28	PX domain	Sorting nexin-11 OS=Homo sapiens OX=9606 GN=SNX11 PE=1 SV=2	4N31U	U	PX domain	-	-	-	-	KOG2527	[U]	Intracellular trafficking, secretion, and vesicular transport;	Sorting nexin SNX11	row-5847
gene:ENSG00000003056	M6PR	6.90577	0.119673	0.00010208	0.000347723	nonsig	125.279	126.922	125.554	109.023	116.116	111.825	10722	11676	11107	8148	8215	9764	GO:0033299;GO:1905394;GO:0004888;GO:0016020;GO:0019904;GO:0048471;GO:0006622;GO:0046479;GO:0005802;GO:0032588;GO:0008333;GO:0005765;GO:0005768;GO:0007034;GO:0140318;GO:0045324;GO:0015031;GO:0006886;GO:0010008;GO:0030669;GO:0006898;GO:0005886;GO:0030133;GO:0007041;GO:0005770;GO:0005794;	BP;MF;MF;CC;MF;CC;BP;BP;CC;CC;BP;CC;CC;BP;MF;BP;BP;BP;CC;CC;BP;CC;CC;BP;CC;CC;	secretion of lysosomal enzymes;retromer complex binding;transmembrane signaling receptor activity;membrane;protein domain specific binding;perinuclear region of cytoplasm;protein targeting to lysosome;glycosphingolipid catabolic process;trans-Golgi network;trans-Golgi network membrane;endosome to lysosome transport;lysosomal membrane;endosome;vacuolar transport;protein transporter activity;late e…	ko04145;ko04142	Phagosome;Lysosome	cation-dependent mannose-6-phosphate receptor isoform 1 precursor [Homo sapiens]	PF02157.19	Mannose-6-phosphate receptor	Cation-dependent mannose-6-phosphate receptor OS=Homo sapiens OX=9606 GN=M6PR PE=1 SV=1	4N0FQ	U	Mannose-6-phosphate receptor	-	-	-	-	-	-	-	-	row-3892
gene:ENSG00000003137	CYP26B1	0.683247	0.721074	0.00744518	0.0171849	nonsig	0.708262	0.808728	0.780399	0.62636	0.47896	0.295535	106	123	133	72	61	51	GO:0048838;GO:0048854;GO:0016114;GO:0090242;GO:0009846;GO:0035992;GO:0006766;GO:0007417;GO:0048387;GO:0009860;GO:1901576;GO:0034653;GO:0001709;GO:0048441;GO:0034672;GO:0008398;GO:0016020;GO:0031016;GO:0016132;GO:2001037;GO:0005789;GO:0004497;GO:1903604;GO:0010012;GO:0080132;GO:0048701;GO:0014032;GO:0002238;GO:0102291;GO:0006805;GO:0005886;GO:0005506;GO:0010224;GO:0030659;GO:0042574;GO:0061436;GO:…	BP;BP;BP;BP;BP;BP;BP;BP;BP;BP;BP;BP;BP;BP;BP;MF;CC;BP;BP;BP;CC;MF;BP;MF;MF;BP;BP;BP;MF;BP;CC;MF;BP;CC;BP;BP;MF;MF;BP;BP;BP;BP;MF;BP;BP;BP;BP;MF;BP;BP;BP;BP;CC;BP;BP;MF;BP;BP;MF;BP;BP;MF;BP;BP;BP;MF;MF;BP;BP;MF;BP;BP;CC;BP;BP;BP;BP;BP;BP;BP;BP;BP;BP;MF;BP;BP;BP;BP;MF;BP;BP;BP;BP;BP;BP;BP;BP;BP;MF;BP;MF;BP;BP;MF;BP;BP;BP;BP;BP;MF;BP;CC;BP;BP;BP;MF;BP;MF;BP;BP;MF;BP;CC;BP;BP;BP;BP;CC;MF;MF;MF;MF;BP;…	release of seed from dormancy;brain morphogenesis;terpenoid biosynthetic process;obsolete retinoic acid receptor signaling pathway involved in somitogenesis;pollen germination;tendon formation;vitamin metabolic process;central nervous system development;negative regulation of retinoic acid receptor signaling pathway;pollen tube growth;obsolete organic substance biosynthetic process;retinoic acid …	ko00830;ko01100	Retinol metabolism;Metabolic pathways	cytochrome P450 26B1 isoform 1 [Homo sapiens]	PF00067.26	Cytochrome P450	Cytochrome P450 26B1 OS=Homo sapiens OX=9606 GN=CYP26B1 PE=1 SV=1	4MUKM	Q	Cytochrome P450	COG2124	Cytochrome P450	QV	-	KOG0157	[QI]	Secondary metabolites biosynthesis, transport and catabolism; Lipid transport and metabolism;	Cytochrome P450 CYP4/CYP19/CYP26 subfamilies	row-5743
gene:ENSG00000003249	DBNDD1	2.57354	0.576647	8.07276e-06	3.28529e-05	nonsig	6.23562	5.97517	6.37856	3.64647	4.39574	3.76533	464	483	487	242	279	292	GO:0005829;GO:0061646;GO:0014059;GO:0098685;GO:0030424;GO:0005634;GO:0042383;GO:0048490;GO:0043005;GO:0007596;GO:0042734;GO:0060159;GO:0060041;GO:0007517;GO:0014069;GO:0010628;GO:0061002;GO:0043197;GO:2000300;GO:0005783;GO:0006996;GO:0030672;GO:0030496;GO:0060155;GO:0031083;GO:0030036;GO:0045211;GO:1904115;GO:0005789;GO:0033162;GO:0098686;GO:0001934;GO:0008089;GO:0048813;GO:0048812;GO:0043025;GO:…	CC;BP;BP;CC;CC;CC;CC;BP;CC;BP;CC;BP;BP;BP;CC;BP;BP;CC;BP;CC;BP;CC;CC;BP;CC;BP;CC;CC;CC;CC;CC;BP;BP;BP;BP;CC;BP;BP;BP;BP;CC;CC;CC;CC;CC;BP;CC;CC;CC;	cytosol;positive regulation of glutamate neurotransmitter secretion in response to membrane depolarization;regulation of dopamine secretion;Schaffer collateral - CA1 synapse;axon;nucleus;sarcolemma;anterograde synaptic vesicle transport;neuron projection;blood coagulation;presynaptic membrane;regulation of dopamine receptor signaling pathway;retina development in camera-type eye;muscle organ deve…	-	-	dysbindin domain-containing protein 1 isoform 2 [Homo sapiens]	PF04440.20	Dysbindin (Dystrobrevin binding protein 1)	Dysbindin domain-containing protein 1 OS=Homo sapiens OX=9606 GN=DBNDD1 PE=1 SV=2	4MKXI	S	Dysbindin (dystrobrevin binding protein 1) domain containing 1	-	-	-	-	-	-	-	-	row-3257
gene:ENSG00000003393	ALS2	3.36469	-0.198541	0.000427397	0.00129311	nonsig	8.94104	9.16955	8.78749	9.92504	9.15935	9.87777	1888	2094	1926	1879	1699	2172	GO:0008045;GO:0010228;GO:0031410;GO:0045892;GO:0009846;GO:0032433;GO:0007626;GO:0032880;GO:0014701;GO:0009860;GO:0005739;GO:0010971;GO:0006606;GO:0097543;GO:0007517;GO:0005525;GO:0008582;GO:0051015;GO:0001535;GO:0006914;GO:0014069;GO:0036126;GO:0001755;GO:0051493;GO:0016020;GO:0005547;GO:0030154;GO:0043197;GO:0070936;GO:0031491;GO:0010507;GO:0006397;GO:0055074;GO:0016567;GO:0046872;GO:0030317;GO:…	BP;BP;CC;BP;BP;CC;BP;BP;CC;BP;CC;BP;BP;CC;BP;MF;BP;MF;CC;BP;CC;CC;BP;BP;CC;MF;BP;CC;BP;MF;BP;BP;BP;BP;MF;BP;BP;BP;BP;CC;CC;BP;CC;MF;BP;BP;MF;BP;CC;BP;BP;CC;BP;BP;BP;BP;BP;CC;BP;BP;CC;BP;BP;CC;CC;BP;BP;BP;BP;BP;BP;BP;BP;CC;BP;CC;CC;BP;MF;CC;BP;MF;BP;BP;CC;MF;MF;MF;CC;BP;BP;BP;BP;MF;MF;CC;BP;BP;CC;BP;BP;CC;BP;CC;CC;MF;BP;BP;MF;BP;BP;MF;BP;BP;BP;MF;MF;MF;CC;MF;MF;BP;CC;BP;CC;BP;BP;CC;MF;BP;MF;BP;BP;…	motor neuron axon guidance;vegetative to reproductive phase transition of meristem;cytoplasmic vesicle;negative regulation of DNA-templated transcription;pollen germination;filopodium tip;locomotory behavior;regulation of protein localization;junctional sarcoplasmic reticulum membrane;pollen tube growth;mitochondrion;positive regulation of G2/M transition of mitotic cell cycle;protein import into…	ko05014;ko00970	Amyotrophic lateral sclerosis;Aminoacyl-tRNA biosynthesis	alsin isoform X1 [Homo sapiens]	PF00415.22	Regulator of chromosome condensation (RCC1) repeat	Alsin OS=Homo sapiens OX=9606 GN=ALS2 PE=1 SV=2	4MZD1	Z	ALS2, alsin Rho guanine nucleotide exchange factor	COG4642	Uncharacterized conserved protein	S	Function unknown	KOG1425	[Z]	Cytoskeleton;	Microfibrillar-associated protein MFAP1	row-4382
gene:ENSG00000003402	CFLAR	4.20313	-0.492757	2.86172e-17	3.44994e-16	nonsig	14.4198	18.2608	13.3924	21.7821	21.4047	16.897	2265	2783	2352	2762	2814	3223	GO:0010039;GO:0006309;GO:0033574;GO:0045651;GO:0014070;GO:0030262;GO:0044346;GO:0002088;GO:0008627;GO:0002931;GO:1902004;GO:0097192;GO:0005739;GO:0097199;GO:0008625;GO:2000347;GO:0007605;GO:0008303;GO:1905369;GO:0048011;GO:2001233;GO:0007300;GO:0043403;GO:0004190;GO:0009749;GO:0071392;GO:0004175;GO:0097194;GO:0010038;GO:0014732;GO:0072126;GO:0030027;GO:0070306;GO:0010165;GO:2001237;GO:0019050;GO:…	BP;BP;BP;BP;BP;BP;BP;BP;BP;BP;BP;BP;CC;MF;BP;BP;BP;CC;CC;BP;BP;BP;BP;MF;BP;BP;MF;BP;BP;BP;BP;CC;BP;BP;BP;BP;BP;BP;BP;MF;BP;MF;CC;CC;BP;BP;BP;BP;BP;BP;BP;BP;MF;BP;MF;BP;BP;BP;MF;BP;BP;BP;MF;BP;BP;BP;BP;BP;BP;BP;CC;CC;BP;BP;BP;BP;BP;MF;BP;BP;MF;BP;BP;BP;BP;BP;BP;MF;BP;MF;BP;BP;BP;CC;BP;BP;BP;BP;BP;BP;MF;BP;BP;BP;BP;BP;BP;MF;MF;BP;BP;BP;CC;BP;BP;CC;BP;BP;BP;BP;BP;BP;BP;BP;BP;BP;BP;BP;BP;BP;BP;MF;BP;…	response to iron ion;apoptotic DNA fragmentation;response to testosterone;positive regulation of macrophage differentiation;response to organic cyclic compound;apoptotic nuclear changes;fibroblast apoptotic process;lens development in camera-type eye;intrinsic apoptotic signaling pathway in response to osmotic stress;response to ischemia;positive regulation of amyloid-beta formation;extrinsic apo…	ko04668;ko04064;ko04210;ko05160;ko04217;ko04140;ko05142	TNF signaling pathway;NF-kappa B signaling pathway;Apoptosis;Hepatitis C;Necroptosis;Autophagy - animal;Chagas disease	CASP8 and FADD-like apoptosis regulator isoform X1 [Homo sapiens]	PF00656.26	Caspase domain	CASP8 and FADD-like apoptosis regulator OS=Homo sapiens OX=9606 GN=CFLAR PE=1 SV=1	4MYK9	K	cysteine-type endopeptidase activity	-	-	-	-	KOG3573	[D]	Cell cycle control, cell division, chromosome partitioning;	Caspase, apoptotic cysteine protease	row-1099
gene:ENSG00000003436	TFPI	7.03567	0.660655	2.34702e-85	4.57704e-83	nonsig	160.922	145.677	173.373	109.084	99.6967	110.124	14732	14862	14471	7723	7322	8566	GO:1903606;GO:0031012;GO:0060021;GO:0004866;GO:0071498;GO:0019855;GO:0007596;GO:0007565;GO:0048019;GO:0098633;GO:0007179;GO:0045687;GO:0016020;GO:0072562;GO:0030246;GO:0022408;GO:0030195;GO:0019862;GO:0005886;GO:0050431;GO:0098552;GO:0008191;GO:0071347;GO:0090729;GO:0070062;GO:0046329;GO:0005615;GO:0060672;GO:0030198;GO:0005576;GO:0005783;GO:0098869;GO:0016209;GO:0042151;GO:0004867;GO:0009986;GO:…	BP;CC;BP;MF;BP;MF;BP;BP;MF;MF;BP;BP;CC;CC;MF;BP;BP;MF;CC;MF;CC;MF;BP;MF;CC;BP;CC;BP;BP;CC;CC;BP;MF;CC;MF;CC;BP;BP;BP;MF;BP;BP;BP;BP;BP;BP;BP;BP;MF;CC;BP;BP;BP;BP;BP;MF;BP;CC;MF;CC;CC;MF;BP;CC;BP;CC;BP;BP;BP;MF;BP;MF;BP;CC;BP;BP;BP;MF;BP;BP;BP;BP;MF;BP;	cytochrome c metabolic process;extracellular matrix;roof of mouth development;endopeptidase inhibitor activity;cellular response to fluid shear stress;calcium channel inhibitor activity;blood coagulation;female pregnancy;receptor antagonist activity;collagen fibril binding;transforming growth factor beta receptor signaling pathway;positive regulation of glial cell differentiation;membrane;blood m…	ko04610	Complement and coagulation cascades	tissue factor pathway inhibitor isoform X1 [Homo sapiens]	PF00014.27	Kunitz/Bovine pancreatic trypsin inhibitor domain	Tissue factor pathway inhibitor OS=Homo sapiens OX=9606 GN=TFPI PE=1 SV=1	4MW1G	O	BPTI/Kunitz family of serine protease inhibitors.	COG4402	Uncharacterized conserved protein, DUF2330 domain	S	Function unknown	KOG4295	[O]	Posttranslational modification, protein turnover, chaperones;	Serine proteinase inhibitor (KU family)	row-67
gene:ENSG00000003509	NDUFAF7	3.14104	-0.172836	0.0929744	0.157222	nonsig	7.02985	7.91625	7.9093	8.18775	8.59821	7.37833	529	617	595	543	533	581	GO:0042331;GO:0006909;GO:0006907;GO:0008168;GO:0005739;GO:0005977;GO:0005615;GO:0043052;GO:0006536;GO:0010507;GO:0090141;GO:0032259;GO:0019918;GO:0043009;GO:0030435;GO:0035243;GO:0005759;GO:0019899;GO:0032981;GO:0031154;GO:0046034;	BP;BP;BP;MF;CC;BP;CC;BP;BP;BP;BP;BP;BP;BP;BP;MF;CC;MF;BP;BP;BP;	phototaxis;phagocytosis;pinocytosis;methyltransferase activity;mitochondrion;glycogen metabolic process;extracellular space;thermotaxis;glutamate metabolic process;negative regulation of autophagy;positive regulation of mitochondrial fission;methylation;peptidyl-arginine methylation, to symmetrical-dimethyl arginine;chordate embryonic development;sporulation resulting in formation of a cellular s…	ko04714	Thermogenesis	protein arginine methyltransferase NDUFAF7, mitochondrial isoform 1 [Homo sapiens]	PF02636.21	Putative S-adenosyl-L-methionine-dependent methyltransferase	Protein arginine methyltransferase NDUFAF7, mitochondrial OS=Homo sapiens OX=9606 GN=NDUFAF7 PE=1 SV=1	4N0H1	S	Arginine methyltransferase involved in the assembly or stability of mitochondrial NADH ubiquinone oxidoreductase complex (complex I)	COG1565	SAM-dependent methyltransferase, MidA family	R	General function prediction only	KOG2901	[S]	Function unknown;	Uncharacterized conserved protein	row-7841
gene:ENSG00000003756	RBM5	5.02407	0.152041	0.00113808	0.00316198	nonsig	33.4328	34.6625	33.6382	30.1981	30.1697	27.6926	3754	4164	3873	2964	2817	3189	GO:0006915;GO:0048025;GO:0005634;GO:0003723;GO:2000204;GO:0008270;GO:0003676;GO:0005730;GO:0070935;GO:0048255;GO:1905459;GO:1900119;GO:0061052;GO:0060379;GO:1904706;GO:0003729;GO:0000381;GO:1990874;GO:0005654;GO:0043065;GO:0005681;GO:0006397;GO:0042802;GO:0016607;GO:0046872;GO:0008380;GO:0008285;GO:0000398;GO:0003677;GO:0000122;GO:0003727;GO:1905744;GO:0006396;GO:1905288;GO:0035198;GO:0032991;GO:…	BP;BP;CC;MF;BP;MF;MF;CC;BP;BP;BP;BP;BP;BP;BP;MF;BP;BP;CC;BP;CC;BP;MF;CC;MF;BP;BP;BP;MF;BP;MF;BP;BP;BP;MF;CC;BP;CC;BP;BP;BP;	apoptotic process;negative regulation of mRNA splicing, via spliceosome;nucleus;RNA binding;negative regulation of ribosomal large subunit export from nucleus;zinc ion binding;nucleic acid binding;nucleolus;3'-UTR-mediated mRNA stabilization;mRNA stabilization;regulation of vascular associated smooth muscle cell apoptotic process;positive regulation of execution phase of apoptosis;negative regula…	-	-	RNA-binding protein 5 [Homo sapiens]	PF01585.27	G-patch domain	RNA-binding protein 5 OS=Homo sapiens OX=9606 GN=RBM5 PE=1 SV=2	4MTFA	A	G-patch domain	-	-	-	-	KOG0154	[R]	General function prediction only;	RNA-binding protein RBM5 and related proteins, contain G-patch and RRM domains	row-4772
gene:ENSG00000003987	MTMR7	0.985218	-0.24577	0.168581	0.259465	nonsig	0.898204	0.90453	0.954437	0.948843	1.12164	1.06006	166	180	176	155	174	195	GO:0004725;GO:0016312;GO:0031410;GO:0042149;GO:0042631;GO:0000281;GO:0048311;GO:0007626;GO:0046856;GO:0006661;GO:0008340;GO:0019215;GO:0005525;GO:0008289;GO:0007416;GO:0048741;GO:0045179;GO:0014069;GO:0003729;GO:0019208;GO:0034594;GO:0016020;GO:0006914;GO:0008138;GO:0043197;GO:0010507;GO:0046872;GO:0097060;GO:0060304;GO:0005789;GO:0031901;GO:0001891;GO:0010922;GO:2000785;GO:2000645;GO:2000643;GO:…	MF;MF;CC;BP;BP;BP;BP;BP;BP;BP;BP;MF;MF;MF;BP;BP;CC;CC;MF;MF;MF;CC;BP;MF;CC;BP;MF;CC;BP;CC;CC;CC;BP;BP;BP;BP;BP;CC;BP;CC;CC;MF;BP;BP;BP;BP;CC;BP;MF;BP;CC;BP;BP;BP;CC;MF;BP;MF;MF;BP;BP;BP;MF;CC;BP;CC;CC;MF;BP;BP;BP;BP;CC;CC;CC;BP;CC;MF;MF;BP;BP;BP;BP;BP;MF;CC;BP;BP;MF;BP;CC;CC;BP;BP;MF;BP;CC;BP;BP;BP;CC;MF;BP;CC;MF;CC;BP;BP;BP;BP;BP;BP;BP;MF;BP;CC;CC;BP;MF;BP;CC;CC;BP;CC;BP;CC;CC;BP;CC;CC;BP;BP;BP;…	protein tyrosine phosphatase activity;inositol bisphosphate phosphatase activity;cytoplasmic vesicle;cellular response to glucose starvation;cellular response to water deprivation;mitotic cytokinesis;mitochondrion distribution;locomotory behavior;phosphatidylinositol dephosphorylation;phosphatidylinositol biosynthetic process;determination of adult lifespan;intermediate filament binding;GTP bindi…	ko01100;ko00562;ko04070	Metabolic pathways;Inositol phosphate metabolism;Phosphatidylinositol signaling system	myotubularin-related protein 7 [Homo sapiens]	PF06602.18	Myotubularin-like phosphatase domain	Myotubularin-related protein 7 OS=Homo sapiens OX=9606 GN=MTMR7 PE=1 SV=3	4N0ME	S	Myotubularin related protein 7	-	-	-	-	KOG1089	[R]	General function prediction only;	Myotubularin-related phosphatidylinositol 3-phosphate 3-phosphatase MTM6	row-8615
gene:ENSG00000003989	SLC7A2	0.264086	0.00623206	0.98773	0.992295	nonsig	0.218893	0.17292	0.228141	0.261743	0.256483	0.0774	61	52	65	64	60	22	GO:0071702;GO:0001762;GO:0031410;GO:0009925;GO:0031966;GO:0014070;GO:0106439;GO:0015847;GO:0009447;GO:0007420;GO:0016020;GO:0048286;GO:0009705;GO:0033029;GO:0015174;GO:1903810;GO:0042102;GO:0035524;GO:0048870;GO:1990822;GO:0005765;GO:0015101;GO:0015194;GO:0019534;GO:0070527;GO:0042941;GO:0070306;GO:0001654;GO:0009636;GO:0015489;GO:0097640;GO:0005886;GO:0050727;GO:0140924;GO:0006749;GO:0034599;GO:…	BP;BP;CC;CC;CC;BP;MF;BP;BP;BP;CC;BP;CC;BP;MF;BP;BP;BP;BP;BP;CC;MF;MF;MF;BP;BP;BP;BP;BP;MF;BP;CC;BP;BP;BP;BP;BP;MF;BP;BP;BP;BP;BP;BP;CC;BP;BP;BP;BP;MF;BP;MF;MF;CC;BP;BP;BP;BP;CC;BP;BP;CC;CC;BP;CC;BP;BP;BP;BP;CC;MF;MF;BP;BP;BP;BP;MF;MF;BP;MF;BP;MF;CC;CC;MF;BP;CC;BP;BP;BP;BP;BP;MF;CC;BP;BP;BP;BP;CC;BP;BP;BP;CC;CC;BP;MF;MF;BP;CC;BP;CC;CC;BP;MF;BP;BP;BP;MF;BP;BP;BP;MF;BP;BP;BP;BP;MF;MF;MF;MF;MF;BP;MF;…	obsolete organic substance transport;beta-alanine transport;cytoplasmic vesicle;basal plasma membrane;mitochondrial membrane;response to organic cyclic compound;L-lysine:L-arginine antiporter activity;putrescine transport;putrescine catabolic process;brain development;membrane;lung alveolus development;plant-type vacuole membrane;regulation of neutrophil apoptotic process;basic amino acid transme…	-	-	cationic amino acid transporter 2 isoform 3 [Homo sapiens]	PF13520.10	Amino acid permease	Cationic amino acid transporter 2 OS=Homo sapiens OX=9606 GN=SLC7A2 PE=1 SV=2	4MTCE	P	C-terminus of AA_permease	COG0531	Serine transporter YbeC, amino acid:H+ symporter family	E	Amino acid transport and metabolism	KOG1286	[E]	Amino acid transport and metabolism;	Amino acid transporters	row-13199
gene:ENSG00000004059	ARF5	5.82397	0.50591	1.04344e-18	1.38232e-17	nonsig	66.7877	66.1408	70.1372	47.3933	44.7707	45.0821	2448	2598	2637	1528	1362	1697	GO:0031410;GO:2000009;GO:0000281;GO:0051285;GO:0005154;GO:0043005;GO:0005739;GO:0010971;GO:0032465;GO:0005525;GO:0034067;GO:0000282;GO:0070142;GO:0003729;GO:0014069;GO:0007224;GO:0016020;GO:1904748;GO:0030154;GO:0043197;GO:0072659;GO:0016192;GO:0098876;GO:0016567;GO:0046872;GO:0005881;GO:0006893;GO:0030036;GO:0007173;GO:0048193;GO:0032154;GO:0051523;GO:0031901;GO:1902217;GO:0005765;GO:0008017;GO:…	CC;BP;BP;CC;MF;CC;CC;BP;BP;MF;BP;BP;BP;MF;CC;BP;CC;BP;BP;CC;BP;BP;BP;BP;MF;CC;BP;BP;BP;BP;CC;BP;CC;BP;CC;MF;CC;CC;BP;BP;CC;BP;BP;BP;BP;BP;BP;BP;BP;BP;BP;BP;BP;BP;CC;CC;MF;BP;CC;CC;BP;BP;BP;BP;BP;BP;BP;BP;MF;MF;CC;BP;BP;BP;BP;CC;BP;BP;MF;BP;BP;BP;BP;BP;MF;CC;BP;BP;CC;CC;BP;MF;CC;BP;CC;MF;BP;BP;BP;BP;BP;BP;BP;BP;BP;CC;BP;BP;CC;BP;CC;CC;BP;BP;BP;CC;MF;CC;CC;CC;BP;MF;BP;CC;BP;BP;BP;BP;BP;BP;CC;BP;BP;…	cytoplasmic vesicle;negative regulation of protein localization to cell surface;mitotic cytokinesis;cell cortex of cell tip;epidermal growth factor receptor binding;neuron projection;mitochondrion;positive regulation of G2/M transition of mitotic cell cycle;regulation of cytokinesis;GTP binding;protein localization to Golgi apparatus;cellular bud site selection;synaptic vesicle budding;mRNA bindi…	ko04144	Endocytosis	ADP-ribosylation factor 5 [Neomonachus schauinslandi]	PF00025.25	ADP-ribosylation factor family	ADP-ribosylation factor 5 OS=Rattus norvegicus OX=10116 GN=Arf5 PE=1 SV=2	48W0X	U	activation of phospholipase D activity	COG1100	GTPase SAR1 family domain	R	General function prediction only	KOG0070	[U]	Intracellular trafficking, secretion, and vesicular transport;	GTP-binding ADP-ribosylation factor Arf1	row-1000
gene:ENSG00000004139	SARM1	1.74959	-0.33375	0.000354773	0.00108879	nonsig	1.96832	2.3935	2.10409	2.62336	2.60693	2.53781	640	801	684	755	669	843	GO:0005829;GO:0034128;GO:0019901;GO:0031267;GO:0030424;GO:0140374;GO:0019677;GO:0007399;GO:0043005;GO:0005739;GO:0007267;GO:0010629;GO:0050135;GO:0050829;GO:0007165;GO:0010628;GO:0035591;GO:0005874;GO:0030154;GO:0001708;GO:0042802;GO:0030425;GO:0009749;GO:0005741;GO:1904115;GO:0061809;GO:0097677;GO:0045202;GO:0045944;GO:0048679;GO:0043025;GO:0051607;GO:0050877;GO:0048678;GO:0045087;GO:0042427;GO:…	CC;BP;MF;MF;CC;BP;BP;BP;CC;CC;BP;BP;MF;BP;BP;BP;MF;CC;BP;BP;MF;CC;BP;CC;CC;MF;MF;CC;BP;BP;CC;BP;BP;BP;BP;BP;MF;BP;BP;CC;CC;BP;CC;BP;BP;BP;BP;	cytosol;negative regulation of MyD88-independent toll-like receptor signaling pathway;protein kinase binding;small GTPase binding;axon;antiviral innate immune response;NAD catabolic process;nervous system development;neuron projection;mitochondrion;cell-cell signaling;negative regulation of gene expression;NADP+ nucleosidase activity;defense response to Gram-negative bacterium;signal transduction…	-	-	NAD(+) hydrolase SARM1 isoform X1 [Pan paniscus]	PF07647.21	SAM domain (Sterile alpha motif)	NAD(+) hydrolase SARM1 OS=Homo sapiens OX=9606 GN=SARM1 PE=1 SV=1	4N0C3	W	TIR domain	-	-	-	-	KOG3678	[W]	Extracellular structures;	SARM protein (with sterile alpha and armadillo motifs)	row-4320
gene:ENSG00000004142	POLDIP2	5.60723	-0.0808346	0.0475402	0.0881899	nonsig	46.0788	48.7667	47.4811	49.4137	47.9252	46.8908	4447	5067	4698	4202	3870	4650	GO:0045931;GO:0005911;GO:0070987;GO:0005634;GO:1990874;GO:0090307;GO:0007005;GO:0051894;GO:1903490;GO:0030674;GO:0042645;GO:0072686;GO:0005759;GO:0016242;GO:0030496;GO:0005739;GO:0003677;	BP;CC;BP;CC;BP;BP;BP;BP;BP;MF;CC;CC;CC;BP;CC;CC;MF;	positive regulation of mitotic cell cycle;cell-cell junction;error-free translesion synthesis;nucleus;vascular associated smooth muscle cell proliferation;mitotic spindle assembly;mitochondrion organization;positive regulation of focal adhesion assembly;positive regulation of mitotic cytokinesis;protein-macromolecule adaptor activity;mitochondrial nucleoid;mitotic spindle;mitochondrial matrix;neg…	-	-	polymerase delta-interacting protein 2 isoform 1 [Homo sapiens]	PF04379.18	ApaG domain	Polymerase delta-interacting protein 2 OS=Homo sapiens OX=9606 GN=POLDIP2 PE=1 SV=1	4N34R	K	Hemimethylated DNA-binding protein YccV like	COG2967	Uncharacterized conserved protein ApaG affecting Mg2+/Co2+ transport	P	Inorganic ion transport and metabolism	KOG4408	[P]	Inorganic ion transport and metabolism;	Putative Mg2+ and Co2+ transporter CorD	row-7147
gene:ENSG00000004399	PLXND1	0.520099	-0.704364	0.00276756	0.00711187	nonsig	0.329471	0.380885	0.313326	0.515684	0.475846	0.612629	83	103	81	113	100	158	GO:1902287;GO:0008045;GO:0048755;GO:0009925;GO:0048012;GO:0014070;GO:0098839;GO:0150053;GO:0060666;GO:0021953;GO:0001763;GO:0008584;GO:0060272;GO:0060326;GO:0048843;GO:0009615;GO:0010593;GO:0021784;GO:0098632;GO:0021636;GO:0007517;GO:0021960;GO:0007416;GO:0004672;GO:0001755;GO:1905806;GO:0036126;GO:0007420;GO:0016020;GO:0007414;GO:0051493;GO:0031016;GO:0010507;GO:0008360;GO:0043524;GO:0030317;GO:…	BP;BP;BP;CC;BP;BP;CC;CC;BP;BP;BP;BP;BP;BP;BP;BP;BP;BP;MF;BP;BP;BP;BP;MF;BP;BP;CC;BP;CC;BP;BP;BP;BP;BP;BP;BP;BP;BP;MF;BP;BP;BP;BP;CC;BP;CC;BP;MF;BP;BP;BP;BP;BP;CC;CC;BP;CC;BP;BP;BP;BP;BP;BP;BP;CC;BP;CC;BP;CC;BP;BP;BP;BP;BP;BP;MF;MF;BP;CC;BP;BP;BP;BP;BP;BP;CC;MF;BP;BP;BP;BP;BP;BP;MF;BP;BP;BP;BP;MF;BP;BP;BP;BP;CC;BP;BP;BP;BP;BP;BP;BP;BP;BP;BP;BP;BP;BP;BP;MF;BP;BP;BP;BP;BP;BP;BP;BP;BP;BP;BP;BP;BP;BP;…	semaphorin-plexin signaling pathway involved in axon guidance;motor neuron axon guidance;branching morphogenesis of a nerve;basal plasma membrane;hepatocyte growth factor receptor signaling pathway;response to organic cyclic compound;postsynaptic density membrane;cerebellar climbing fiber to Purkinje cell synapse;dichotomous subdivision of terminal units involved in salivary gland branching;centr…	-	-	plexin-D1 precursor [Homo sapiens]	PF08337.16	Plexin cytoplasmic RasGAP domain	Plexin-D1 OS=Homo sapiens OX=9606 GN=PLXND1 PE=1 SV=3	4N1JN	T	Plexin cytoplasmic RasGAP domain	COG3391	DNA-binding beta-propeller fold protein YncE	R	General function prediction only	KOG3610	[T]	Signal transduction mechanisms;	Plexins (functional semaphorin receptors)	row-5159
gene:ENSG00000004455	AK2	6.80351	-0.438675	3.31551e-41	1.49547e-39	nonsig	93.3145	105.102	89.6701	134.442	123.645	125.815	8791	9923	9220	10687	9677	11680	GO:0005829;GO:0046033;GO:0009536;GO:0005634;GO:0009123;GO:0009117;GO:0046060;GO:0006119;GO:0097226;GO:0004550;GO:0070062;GO:0005739;GO:0097066;GO:0006270;GO:0015949;GO:0036126;GO:0000325;GO:0002244;GO:0006091;GO:0005524;GO:0006172;GO:0002521;GO:0006163;GO:0001889;GO:0004017;GO:0060218;GO:0046034;GO:0009132;GO:0044209;GO:0005758;GO:2000114;GO:0005737;GO:0016310;GO:0046083;GO:0006166;GO:0090038;GO:…	CC;BP;CC;CC;BP;BP;BP;BP;CC;MF;CC;CC;BP;BP;BP;CC;CC;BP;BP;MF;BP;BP;BP;BP;MF;BP;BP;BP;BP;CC;BP;CC;BP;BP;BP;BP;CC;MF;	cytosol;AMP metabolic process;plastid;nucleus;nucleoside monophosphate metabolic process;nucleotide metabolic process;dATP metabolic process;oxidative phosphorylation;sperm mitochondrial sheath;nucleoside diphosphate kinase activity;extracellular exosome;mitochondrion;response to thyroid hormone;DNA replication initiation;nucleobase-containing small molecule interconversion;sperm flagellum;plant-…	ko01100;ko00730;ko00230	Metabolic pathways;Thiamine metabolism;Purine metabolism	adenylate kinase 2, mitochondrial isoform X1 [Theropithecus gelada]	PF00406.26	Adenylate kinase	Adenylate kinase 2, mitochondrial OS=Pongo abelii OX=9601 GN=AK2 PE=2 SV=3	4MSCI	F	Catalyzes the reversible transfer of the terminal phosphate group between ATP and AMP. Plays an important role in cellular energy homeostasis and in adenine nucleotide metabolism. Adenylate kinase activity is critical for regulation of the phosphate utilization and the AMP de novo biosynthesis pathways. Plays a key role in hematopoiesis	COG0563	Adenylate kinase or related kinase	F	Nucleotide transport and metabolism	KOG3078	[F]	Nucleotide transport and metabolism;	Adenylate kinase	row-293
gene:ENSG00000004468	CD38	1.5499	0.728891	5.42209e-09	3.23593e-08	nonsig	2.47642	2.43984	2.54467	1.30698	1.64026	1.44044	503	534	530	234	266	301	GO:0098552;GO:0060292;GO:0032024;GO:0016798;GO:0090322;GO:0016740;GO:0045892;GO:0032526;GO:0008284;GO:0031410;GO:0045779;GO:0050848;GO:0009725;GO:0016849;GO:0001666;GO:0043231;GO:0043066;GO:0006959;GO:0070062;GO:0007565;GO:0034097;GO:0033194;GO:0010977;GO:0035556;GO:0061812;GO:0001952;GO:0050135;GO:0007165;GO:0016020;GO:0005576;GO:0042802;GO:0001931;GO:0002691;GO:0050853;GO:0070555;GO:0005789;GO:…	CC;BP;BP;MF;BP;MF;BP;BP;BP;CC;BP;BP;BP;MF;BP;CC;BP;BP;CC;BP;BP;BP;BP;BP;MF;BP;MF;BP;CC;CC;MF;CC;BP;BP;BP;CC;MF;BP;BP;BP;CC;BP;MF;BP;BP;BP;BP;BP;BP;CC;CC;BP;CC;MF;BP;BP;BP;BP;BP;BP;BP;	side of membrane;long-term synaptic depression;positive regulation of insulin secretion;hydrolase activity, acting on glycosyl bonds;regulation of superoxide metabolic process;transferase activity;negative regulation of DNA-templated transcription;response to retinoic acid;positive regulation of cell population proliferation;cytoplasmic vesicle;negative regulation of bone resorption;regulation of…	ko04970;ko00760;ko04972;ko04020;ko01100;ko04921;ko04640	Salivary secretion;Nicotinate and nicotinamide metabolism;Pancreatic secretion;Calcium signaling pathway;Metabolic pathways;Oxytocin signaling pathway;Hematopoietic cell lineage	ADP-ribosyl cyclase/cyclic ADP-ribose hydrolase 1 [Homo sapiens]	PF02267.21	ADP-ribosyl cyclase	ADP-ribosyl cyclase/cyclic ADP-ribose hydrolase 1 OS=Homo sapiens OX=9606 GN=CD38 PE=1 SV=2	4N3RI	T	CD38 molecule	-	-	-	-	-	-	-	-	row-2221
gene:ENSG00000004478	FKBP4	5.38814	-0.447771	1.42557e-27	3.4001e-26	nonsig	35.648	37.7255	34.5716	46.4463	47.0972	45.8255	4613	5268	4577	5368	5132	6197	GO:0010039;GO:0030850;GO:0038023;GO:0031072;GO:0031966;GO:0005740;GO:0035259;GO:0032880;GO:0019855;GO:0000792;GO:0048156;GO:0005739;GO:0031115;GO:0032767;GO:0005525;GO:1902991;GO:0099503;GO:0007224;GO:0016020;GO:0030154;GO:0010507;GO:0048364;GO:0048185;GO:0046872;GO:0051219;GO:0009749;GO:0060347;GO:0005789;GO:0031111;GO:0034713;GO:0043010;GO:0000122;GO:0003007;GO:0030551;GO:0044325;GO:0051924;GO:…	BP;BP;MF;MF;CC;CC;MF;BP;MF;CC;MF;CC;BP;MF;MF;BP;CC;BP;CC;BP;BP;BP;MF;MF;MF;BP;BP;CC;BP;MF;BP;BP;BP;MF;MF;BP;BP;MF;BP;CC;CC;BP;CC;CC;CC;BP;CC;MF;BP;BP;BP;BP;MF;BP;BP;BP;BP;BP;MF;BP;CC;BP;MF;BP;BP;MF;BP;BP;BP;BP;BP;BP;BP;CC;MF;BP;CC;CC;BP;MF;CC;BP;MF;BP;MF;MF;BP;BP;BP;CC;BP;BP;BP;BP;CC;BP;BP;BP;BP;BP;BP;BP;CC;MF;BP;BP;BP;BP;BP;BP;BP;CC;BP;BP;BP;MF;CC;CC;BP;BP;BP;BP;BP;BP;MF;BP;CC;CC;CC;CC;CC;CC;BP;…	response to iron ion;prostate gland development;signaling receptor activity;heat shock protein binding;mitochondrial membrane;mitochondrial envelope;nuclear glucocorticoid receptor binding;regulation of protein localization;calcium channel inhibitor activity;heterochromatin;tau protein binding;mitochondrion;negative regulation of microtubule polymerization;copper-dependent protein binding;GTP bin…	ko04915	Estrogen signaling pathway	peptidyl-prolyl cis-trans isomerase FKBP4 [Homo sapiens]	PF00254.32	FKBP-type peptidyl-prolyl cis-trans isomerase	Peptidyl-prolyl cis-trans isomerase FKBP4 OS=Homo sapiens OX=9606 GN=FKBP4 PE=1 SV=3	4N5PA	O	Tetratricopeptide repeat	COG0545	FKBP-type peptidyl-prolyl cis-trans isomerase	O	Posttranslational modification, protein turnover, chaperones	KOG0543	[O]	Posttranslational modification, protein turnover, chaperones;	FKBP-type peptidyl-prolyl cis-trans isomerase	row-555
gene:ENSG00000004487	KDM1A	5.38077	-0.345594	6.77488e-20	9.75479e-19	nonsig	35.6066	38.2565	36.0625	44.074	46.9319	44.4665	4702	5132	4726	5116	4818	5730	GO:0052595;GO:0052596;GO:0044478;GO:1990534;GO:0050681;GO:0045892;GO:0010228;GO:0000786;GO:2000028;GO:0071515;GO:0008131;GO:0032880;GO:0005739;GO:0052904;GO:0009447;GO:0032451;GO:0120162;GO:0032454;GO:0006572;GO:0140684;GO:1903602;GO:0030154;GO:0050660;GO:0000781;GO:0030374;GO:0048364;GO:0042443;GO:0046872;GO:0010044;GO:0052899;GO:0090308;GO:1902166;GO:0052894;GO:0000122;GO:0005764;GO:0046203;GO:…	MF;MF;BP;MF;MF;BP;BP;CC;BP;BP;MF;BP;CC;MF;BP;MF;BP;MF;BP;MF;BP;BP;MF;CC;MF;BP;BP;MF;BP;MF;BP;BP;MF;BP;CC;BP;MF;BP;BP;BP;BP;BP;BP;CC;BP;MF;BP;CC;MF;BP;BP;CC;MF;MF;MF;BP;MF;BP;MF;BP;BP;MF;MF;BP;BP;BP;BP;MF;BP;CC;CC;MF;CC;BP;MF;BP;CC;BP;BP;BP;BP;BP;MF;BP;MF;CC;BP;BP;MF;MF;BP;BP;BP;BP;CC;BP;BP;BP;MF;MF;BP;MF;BP;BP;BP;BP;CC;MF;BP;BP;MF;BP;BP;MF;BP;BP;BP;BP;MF;BP;BP;CC;BP;BP;BP;MF;BP;BP;CC;CC;BP;CC;BP;…	aliphatic amine oxidase activity;obsolete phenethylamine:oxygen oxidoreductase (deaminating) activity;envenomation resulting in positive regulation of platelet aggregation in another organism;thermospermine oxidase activity;nuclear androgen receptor binding;negative regulation of DNA-templated transcription;vegetative to reproductive phase transition of meristem;nucleosome;regulation of photoperi…	ko04714	Thermogenesis	lysine-specific histone demethylase 1A isoform d [Homo sapiens]	PF01593.28	Flavin containing amine oxidoreductase	Lysine-specific histone demethylase 1A OS=Homo sapiens OX=9606 GN=KDM1A PE=1 SV=2	4MYSM	B	SWIRM domain	COG1231	Monoamine oxidase	E	Amino acid transport and metabolism	KOG0029	[Q]	Secondary metabolites biosynthesis, transport and catabolism;	Amine oxidase	row-920
gene:ENSG00000004534	RBM6	4.56681	0.111933	0.020356	0.0422575	nonsig	24.8702	23.5776	22.5992	21.5703	20.7867	23.0166	3250	3354	3144	2462	2340	2846	GO:0006915;GO:0048025;GO:0005634;GO:0003723;GO:2000204;GO:0008270;GO:0005730;GO:0070935;GO:0048255;GO:1905459;GO:1900119;GO:0061052;GO:1904706;GO:0003729;GO:0000381;GO:1990874;GO:0005654;GO:0043065;GO:0005681;GO:0042802;GO:0016607;GO:0046872;GO:0008285;GO:0000398;GO:0003727;GO:0003677;GO:0000122;GO:1905744;GO:0006396;GO:0000245;GO:1905288;GO:0035198;GO:0032991;GO:1905461;GO:0031445;GO:0060379;	BP;BP;CC;MF;BP;MF;CC;BP;BP;BP;BP;BP;BP;MF;BP;BP;CC;BP;CC;MF;CC;MF;BP;BP;MF;MF;BP;BP;BP;BP;BP;MF;CC;BP;BP;BP;	apoptotic process;negative regulation of mRNA splicing, via spliceosome;nucleus;RNA binding;negative regulation of ribosomal large subunit export from nucleus;zinc ion binding;nucleolus;3'-UTR-mediated mRNA stabilization;mRNA stabilization;regulation of vascular associated smooth muscle cell apoptotic process;positive regulation of execution phase of apoptosis;negative regulation of cell growth i…	-	-	RNA-binding protein 6 isoform X1 [Homo sapiens]	PF17780.5	OCRE domain	RNA-binding protein 6 OS=Homo sapiens OX=9606 GN=RBM6 PE=1 SV=5	4N1V5	A	RNA binding motif protein 6	COG1357	Uncharacterized conserved protein YjbI, contains pentapeptide repeats	S	Function unknown	KOG0154	[R]	General function prediction only;	RNA-binding protein RBM5 and related proteins, contain G-patch and RRM domains	row-6387
gene:ENSG00000004660	CAMKK1	1.36793	-0.28927	0.0986436	0.165239	nonsig	1.38071	1.56787	1.44708	1.68582	1.96001	1.48555	177	213	192	193	209	196	GO:0040017;GO:0044853;GO:0080022;GO:0010228;GO:0010050;GO:0005641;GO:0042149;GO:0017148;GO:0000281;GO:0001707;GO:0051285;GO:0009949;GO:0043005;GO:0009615;GO:0019934;GO:0008340;GO:0010971;GO:0030447;GO:0019887;GO:0005267;GO:0048156;GO:0034237;GO:0050920;GO:0140648;GO:0005739;GO:0140676;GO:0090606;GO:0004672;GO:2000222;GO:0050770;GO:0030097;GO:0007100;GO:0010353;GO:0003729;GO:0007416;GO:0001403;GO:…	BP;CC;BP;BP;BP;CC;BP;BP;BP;BP;CC;BP;CC;BP;BP;BP;BP;BP;MF;MF;MF;MF;BP;BP;CC;BP;BP;MF;BP;BP;BP;BP;BP;MF;BP;BP;CC;BP;CC;BP;BP;CC;BP;MF;BP;BP;BP;CC;BP;BP;BP;CC;BP;BP;CC;MF;BP;BP;BP;BP;MF;MF;BP;BP;BP;BP;BP;MF;BP;BP;BP;BP;CC;CC;BP;BP;BP;BP;BP;BP;BP;CC;BP;BP;BP;BP;CC;BP;BP;CC;BP;BP;BP;BP;CC;MF;MF;BP;BP;BP;BP;CC;BP;BP;BP;BP;BP;BP;BP;CC;BP;BP;BP;BP;BP;BP;BP;BP;BP;CC;BP;BP;BP;BP;BP;BP;CC;MF;MF;CC;BP;MF;MF;…	positive regulation of locomotion;plasma membrane raft;primary root development;vegetative to reproductive phase transition of meristem;vegetative phase change;nuclear envelope lumen;cellular response to glucose starvation;negative regulation of translation;mitotic cytokinesis;mesoderm formation;cell cortex of cell tip;polarity specification of anterior/posterior axis;neuron projection;response t…	ko05034	Alcoholism	calcium/calmodulin-dependent protein kinase kinase 1 isoform c [Homo sapiens]	PF00069.29	Protein kinase domain	Calcium/calmodulin-dependent protein kinase kinase 1 OS=Homo sapiens OX=9606 GN=CAMKK1 PE=1 SV=2	4MUUH	T	Calcium calmodulin-dependent protein kinase kinase 1	COG0515	Serine/threonine protein kinase	T	Signal transduction mechanisms	KOG0585	[T]	Signal transduction mechanisms;	Ca2+/calmodulin-dependent protein kinase kinase beta and related serine/threonine protein kinases	row-7915
gene:ENSG00000004700	RECQL	5.09174	-0.0138289	0.763769	0.833952	nonsig	32.1902	35.2158	33.8827	33.9622	31.5098	31.9968	3955	4726	4296	3624	3304	4172	GO:0071215;GO:0006417;GO:0010705;GO:0097550;GO:0035861;GO:0042631;GO:0003676;GO:0070417;GO:0008340;GO:0008408;GO:0000722;GO:0046914;GO:0000464;GO:0031860;GO:0032405;GO:1990414;GO:0003729;GO:0016020;GO:0032357;GO:0071140;GO:0000781;GO:0006397;GO:0046872;GO:0090398;GO:0010212;GO:0030687;GO:1990918;GO:0061749;GO:0000070;GO:0007059;GO:0045910;GO:0010520;GO:0010165;GO:0044818;GO:0090399;GO:0007131;GO:…	BP;BP;BP;CC;CC;BP;MF;BP;BP;MF;BP;MF;BP;BP;MF;BP;MF;CC;MF;BP;CC;BP;MF;BP;BP;CC;BP;MF;BP;BP;BP;BP;BP;BP;BP;BP;BP;BP;CC;BP;CC;BP;BP;BP;BP;MF;CC;BP;BP;BP;BP;BP;CC;MF;BP;BP;CC;BP;MF;BP;BP;BP;MF;BP;CC;MF;BP;BP;BP;CC;BP;MF;BP;MF;MF;MF;MF;CC;BP;BP;BP;CC;CC;BP;BP;CC;BP;MF;BP;CC;BP;CC;MF;BP;BP;BP;BP;MF;CC;BP;MF;MF;MF;BP;BP;BP;CC;CC;BP;BP;BP;BP;BP;BP;BP;MF;CC;BP;BP;BP;BP;BP;BP;MF;BP;CC;CC;MF;CC;BP;MF;MF;BP;…	cellular response to abscisic acid stimulus;regulation of translation;meiotic DNA double-strand break processing involved in reciprocal meiotic recombination;transcription preinitiation complex;site of double-strand break;cellular response to water deprivation;nucleic acid binding;cellular response to cold;determination of adult lifespan;3'-5' exonuclease activity;telomere maintenance via recombi…	-	-	ATP-dependent DNA helicase Q1 isoform X1 [Homo sapiens]	PF00270.33	DEAD/DEAH box helicase	ATP-dependent DNA helicase Q1 OS=Homo sapiens OX=9606 GN=RECQL PE=1 SV=3	4N51Y	L	purine NTP-dependent helicase activity	COG0514	Superfamily II DNA helicase RecQ	L	Replication, recombination and repair	KOG0353	[R]	General function prediction only;	ATP-dependent DNA helicase	row-12144
gene:ENSG00000004766	VPS50	3.27584	0.256774	9.44479e-05	0.000323135	nonsig	9.83091	9.09387	10.0894	7.87949	8.04656	7.47731	1937	1946	2068	1379	1336	1500	GO:0015031;GO:0032456;GO:1990745;GO:0016020;GO:0048471;GO:0070062;GO:0055037;GO:0000149;	BP;BP;CC;CC;CC;CC;CC;MF;	protein transport;endocytic recycling;EARP complex;membrane;perinuclear region of cytoplasm;extracellular exosome;recycling endosome;SNARE binding;	-	-	syndetin isoform a [Homo sapiens]	PF10475.13	Vacuolar-sorting protein 54, of GARP complex	Syndetin OS=Homo sapiens OX=9606 GN=VPS50 PE=1 SV=3	4MWI8	U	VPS50, EARP GARPII complex subunit	-	-	-	-	KOG2939	[S]	Function unknown;	Uncharacterized conserved protein	row-3875
gene:ENSG00000004777	ARHGAP33	1.32491	-0.174632	0.28151	0.394661	nonsig	1.28346	1.57082	1.4201	1.65242	1.65557	1.47016	197	261	224	218	199	233	GO:0008045;GO:0007274;GO:0016461;GO:0021549;GO:0030479;GO:0031410;GO:0035021;GO:0099152;GO:0032433;GO:0007626;GO:0000281;GO:0036269;GO:0010470;GO:0035838;GO:0048246;GO:0003779;GO:0005923;GO:0097575;GO:1904694;GO:0051285;GO:0035255;GO:0070610;GO:0005525;GO:0051645;GO:0051015;GO:0050770;GO:0120105;GO:0014069;GO:2000222;GO:0007420;GO:0016020;GO:0005547;GO:1905517;GO:0043197;GO:0001403;GO:0008064;GO:…	BP;BP;CC;BP;CC;CC;BP;BP;CC;BP;BP;BP;BP;CC;BP;MF;CC;CC;BP;CC;MF;BP;MF;BP;MF;BP;CC;CC;BP;BP;CC;MF;BP;CC;BP;BP;BP;BP;BP;MF;MF;BP;BP;BP;BP;BP;CC;CC;MF;BP;BP;CC;MF;CC;BP;BP;MF;CC;BP;BP;BP;BP;BP;BP;BP;MF;CC;BP;CC;BP;CC;BP;CC;BP;CC;BP;BP;BP;BP;BP;MF;CC;BP;MF;BP;CC;BP;MF;BP;BP;MF;BP;CC;BP;BP;MF;CC;BP;BP;BP;BP;BP;BP;BP;BP;CC;BP;BP;BP;CC;CC;MF;BP;CC;BP;CC;BP;BP;BP;MF;CC;BP;MF;MF;MF;BP;CC;BP;BP;CC;MF;BP;BP;…	motor neuron axon guidance;neuromuscular synaptic transmission;unconventional myosin complex;cerebellum development;actin cortical patch;cytoplasmic vesicle;negative regulation of Rac protein signal transduction;regulation of neurotransmitter receptor transport, endosome to postsynaptic membrane;filopodium tip;locomotory behavior;mitotic cytokinesis;swimming behavior;regulation of gastrulation;gr…	-	-	rho GTPase-activating protein 33 isoform 3 [Homo sapiens]	PF00620.31	RhoGAP domain	Rho GTPase-activating protein 33 OS=Homo sapiens OX=9606 GN=ARHGAP33 PE=1 SV=2	4MVD4	T	Src homology 3 domains	-	-	-	-	KOG1449	[T]	Signal transduction mechanisms;	Predicted Rho GTPase-activating protein CdGAPr	row-9458
gene:ENSG00000004779	NDUFAB1	6.26858	-0.195055	0.00322926	0.00816926	nonsig	73.8521	71.3734	72.9667	86.3373	78.9027	74.093	1779	1852	1806	1839	1595	1828	GO:0000035;GO:0005829;GO:0009107;GO:0005634;GO:0099128;GO:0044571;GO:0031966;GO:0009507;GO:0006120;GO:0005739;GO:0006633;GO:0009249;GO:0009060;GO:1990229;GO:0050897;GO:0005654;GO:0016226;GO:0000036;GO:0070469;GO:0046872;GO:0005747;GO:0008610;GO:0005759;GO:0008137;GO:0005509;GO:0009410;GO:0009245;GO:0032981;GO:0140978;GO:0042776;GO:0016491;GO:0005504;GO:0005737;GO:0008289;GO:0031177;GO:0005743;	MF;CC;BP;CC;CC;BP;CC;CC;BP;CC;BP;BP;BP;CC;MF;CC;BP;MF;CC;MF;CC;BP;CC;MF;MF;BP;BP;BP;MF;BP;MF;MF;CC;MF;MF;CC;	acyl binding;cytosol;lipoate biosynthetic process;nucleus;mitochondrial [2Fe-2S] assembly complex;[2Fe-2S] cluster assembly;mitochondrial membrane;chloroplast;mitochondrial electron transport, NADH to ubiquinone;mitochondrion;fatty acid biosynthetic process;protein lipoylation;aerobic respiration;iron-sulfur cluster assembly complex;cobalt ion binding;nucleoplasm;iron-sulfur cluster assembly;acyl…	ko04723;ko04714;ko05012;ko00190;ko01100;ko05010;ko04932;ko05016	Retrograde endocannabinoid signaling;Thermogenesis;Parkinson disease;Oxidative phosphorylation;Metabolic pathways;Alzheimer disease;Non-alcoholic fatty liver disease;Huntington disease	acyl carrier protein, mitochondrial [Pan paniscus]	PF00550.29	Phosphopantetheine attachment site	Acyl carrier protein, mitochondrial OS=Pan troglodytes OX=9598 GN=NDUFAB1 PE=2 SV=1	4MYIY	C	Carrier of the growing fatty acid chain in fatty acid biosynthesis	COG0236	Acyl carrier protein	I	Lipid transport and metabolism	KOG1748	[CIQ]	Energy production and conversion; Lipid transport and metabolism; Secondary metabolites biosynthesis, transport and catabolism;	Acyl carrier protein/NADH-ubiquinone oxidoreductase, NDUFAB1/SDAP subunit	row-5241
gene:ENSG00000004799	PDK4	0.305858	0.743121	0.10032	0.167719	nonsig	0.302456	0.301204	0.302839	0.119361	0.265602	0.140691	40	43	41	14	29	19	GO:0046320;GO:0004712;GO:0005829;GO:0004722;GO:0044877;GO:0009083;GO:0031670;GO:0007283;GO:0010565;GO:0071398;GO:0005967;GO:0050848;GO:0009063;GO:0006552;GO:0072593;GO:0065003;GO:0005730;GO:0106310;GO:0008286;GO:0018105;GO:0005739;GO:0006574;GO:0035556;GO:2000811;GO:0006111;GO:0009060;GO:0004672;GO:0042594;GO:0006006;GO:0008631;GO:0005524;GO:0042593;GO:0005654;GO:0048471;GO:0008283;GO:0047323;GO:…	BP;MF;CC;MF;MF;BP;BP;BP;BP;BP;CC;BP;BP;BP;BP;BP;CC;MF;BP;BP;CC;BP;BP;BP;BP;BP;MF;BP;BP;BP;MF;BP;CC;CC;BP;MF;MF;MF;BP;BP;CC;MF;BP;BP;BP;MF;BP;BP;BP;BP;MF;CC;BP;BP;BP;MF;BP;MF;BP;BP;CC;MF;BP;BP;CC;CC;BP;BP;BP;CC;BP;	regulation of fatty acid oxidation;protein serine/threonine/tyrosine kinase activity;cytosol;protein serine/threonine phosphatase activity;protein-containing complex binding;branched-chain amino acid catabolic process;cellular response to nutrient;spermatogenesis;regulation of cellular ketone metabolic process;cellular response to fatty acid;obsolete mitochondrial pyruvate dehydrogenase complex;r…	-	-	pyruvate dehydrogenase kinase, isozyme 4 [Homo sapiens]	PF10436.13	Mitochondrial branched-chain alpha-ketoacid dehydrogenase kinase	[Pyruvate dehydrogenase (acetyl-transferring)] kinase isozyme 4, mitochondrial OS=Homo sapiens OX=9606 GN=PDK4 PE=1 SV=1	4N27F	T	Mitochondrial branched-chain alpha-ketoacid dehydrogenase kinase	COG0642	Signal transduction histidine kinase	T	Signal transduction mechanisms	KOG0787	[T]	Signal transduction mechanisms;	Dehydrogenase kinase	row-7931
gene:ENSG00000004838	ZMYND10	1.36527	1.09091	3.22863e-05	0.000119561	up	2.5355	1.94436	2.51409	1.12585	0.702128	1.20874	151	136	167	64	38	81	GO:0006457;GO:0034451;GO:0035082;GO:0060090;GO:0044183;GO:0120293;GO:0007605;GO:0030317;GO:0046872;GO:0003341;GO:0044458;GO:1905505;GO:0043025;GO:0005929;GO:0061512;GO:0036159;GO:0036158;GO:0019230;GO:0005737;GO:0016324;	BP;CC;BP;MF;MF;CC;BP;BP;MF;BP;BP;BP;CC;CC;BP;BP;BP;BP;CC;CC;	protein folding;centriolar satellite;axoneme assembly;molecular adaptor activity;protein folding chaperone;dynein axonemal particle;sensory perception of sound;flagellated sperm motility;metal ion binding;cilium movement;motile cilium assembly;positive regulation of motile cilium assembly;neuronal cell body;cilium;protein localization to cilium;inner dynein arm assembly;outer dynein arm assembly;…	ko00564	Glycerophospholipid metabolism	zinc finger MYND domain-containing protein 10 isoform 1 [Homo sapiens]	PF01753.22	MYND finger	Zinc finger MYND domain-containing protein 10 OS=Homo sapiens OX=9606 GN=ZMYND10 PE=1 SV=2	4MY83	S	MYND finger	-	-	-	-	-	-	-	-	row-3580
gene:ENSG00000004864	SLC25A13	5.02991	0.288379	1.34336e-11	1.05285e-10	nonsig	35.3327	35.6008	36.3752	28.2269	27.6173	28.2513	4006	4355	4228	2826	2623	3293	GO:0005289;GO:0031012;GO:0031966;GO:0005740;GO:0015183;GO:0015131;GO:1990616;GO:0005739;GO:1990575;GO:0120161;GO:0005744;GO:1990542;GO:0016020;GO:0030154;GO:0045333;GO:0003382;GO:0000002;GO:0006537;GO:0015174;GO:1990544;GO:0005347;GO:0006554;GO:0035435;GO:0035349;GO:0015495;GO:1990845;GO:0008521;GO:1990314;GO:0140987;GO:0051724;GO:0031514;GO:0080121;GO:0015744;GO:0015172;GO:0015215;GO:0005509;GO:…	MF;CC;CC;CC;MF;MF;BP;CC;BP;BP;CC;BP;CC;BP;BP;BP;BP;BP;MF;BP;MF;BP;BP;BP;MF;BP;MF;BP;MF;MF;CC;BP;BP;MF;MF;MF;BP;BP;MF;CC;CC;BP;MF;BP;BP;BP;BP;BP;BP;BP;CC;BP;MF;BP;BP;BP;BP;BP;BP;BP;BP;BP;BP;BP;BP;MF;MF;BP;BP;BP;MF;BP;BP;MF;MF;BP;BP;MF;MF;BP;BP;CC;BP;MF;CC;BP;MF;CC;BP;BP;BP;MF;BP;BP;BP;CC;BP;BP;BP;BP;BP;BP;BP;MF;MF;CC;BP;MF;MF;BP;BP;MF;BP;MF;CC;CC;BP;BP;BP;CC;BP;MF;BP;BP;MF;MF;CC;BP;MF;BP;MF;MF;BP;…	high-affinity L-arginine transmembrane transporter activity;extracellular matrix;mitochondrial membrane;mitochondrial envelope;L-aspartate transmembrane transporter activity;oxaloacetate transmembrane transporter activity;magnesium ion export from mitochondrion;mitochondrion;mitochondrial L-ornithine transmembrane transport;regulation of cold-induced thermogenesis;TIM23 mitochondrial import inner…	-	-	electrogenic aspartate/glutamate antiporter SLC25A13, mitochondrial isoform 1 [Homo sapiens]	PF00153.31	Mitochondrial carrier protein	Electrogenic aspartate/glutamate antiporter SLC25A13, mitochondrial OS=Homo sapiens OX=9606 GN=SLC25A13 PE=1 SV=2	4MU2J	C	Mitochondrial carrier protein	-	-	-	-	KOG0751	[C]	Energy production and conversion;	Mitochondrial aspartate/glutamate carrier protein Aralar/Citrin (contains EF-hand Ca2+-binding domains)	row-1691
gene:ENSG00000004866	ST7	3.7709	-0.110961	0.160407	0.248936	nonsig	11.4612	13.3088	12.1273	12.5273	13.2763	13.3137	996	1190	1105	925	905	1187	GO:0030308;GO:0045595;GO:0016020;GO:0030198;	BP;BP;CC;BP;	negative regulation of cell growth;regulation of cell differentiation;membrane;extracellular matrix organization;	-	-	suppressor of tumorigenicity 7 protein isoform X6 [Pan paniscus]	PF04184.16	ST7 protein	Suppressor of tumorigenicity 7 protein OS=Pan troglodytes OX=9598 GN=ST7 PE=3 SV=1	4MS64	S	ST7 protein	-	-	-	-	KOG3807	[R]	General function prediction only;	Predicted membrane protein ST7 (tumor suppressor in humans)	row-8544
gene:ENSG00000004897	CDC27	4.95731	-0.0610452	0.144311	0.227552	nonsig	30.2758	29.2536	29.4258	29.8	30.9045	30.781	5397	5561	5426	4425	4533	5549	GO:0042277;GO:0045892;GO:0010228;GO:0031966;GO:0031397;GO:0009910;GO:0009949;GO:1904263;GO:0006041;GO:0120162;GO:0031145;GO:1902455;GO:0031490;GO:0005977;GO:0030097;GO:0005547;GO:0016020;GO:0030154;GO:0048364;GO:0016567;GO:0035269;GO:0051306;GO:0016262;GO:0000122;GO:0001934;GO:0000070;GO:0009279;GO:0006396;GO:0016485;GO:0006836;GO:0007584;GO:0045893;GO:0097237;GO:0008356;GO:0098978;GO:0005886;GO:…	MF;BP;BP;CC;BP;BP;BP;BP;BP;BP;BP;BP;MF;BP;BP;MF;CC;BP;BP;BP;BP;BP;MF;BP;BP;BP;CC;BP;BP;BP;BP;BP;BP;BP;CC;CC;CC;MF;BP;BP;CC;BP;BP;MF;BP;BP;MF;MF;MF;MF;BP;CC;MF;BP;BP;BP;BP;BP;BP;BP;MF;BP;BP;BP;BP;CC;CC;MF;MF;CC;CC;BP;CC;CC;BP;BP;BP;BP;BP;MF;BP;BP;CC;CC;BP;BP;BP;BP;CC;BP;BP;BP;CC;MF;CC;BP;BP;CC;MF;CC;CC;CC;BP;BP;BP;BP;BP;BP;BP;CC;CC;BP;BP;BP;BP;BP;CC;CC;BP;BP;BP;BP;BP;BP;CC;CC;BP;BP;BP;MF;BP;BP;CC;…	peptide binding;negative regulation of DNA-templated transcription;vegetative to reproductive phase transition of meristem;mitochondrial membrane;negative regulation of protein ubiquitination;negative regulation of flower development;polarity specification of anterior/posterior axis;positive regulation of TORC1 signaling;glucosamine metabolic process;positive regulation of cold-induced thermogene…	ko05166;ko04914;ko04120;ko04110;ko04114	Human T-cell leukemia virus 1 infection;Progesterone-mediated oocyte maturation;Ubiquitin mediated proteolysis;Cell cycle;Oocyte meiosis	cell division cycle protein 27 homolog isoform 1 [Homo sapiens]	PF00515.32	Tetratricopeptide repeat	Cell division cycle protein 27 homolog OS=Homo sapiens OX=9606 GN=CDC27 PE=1 SV=2	4N9F3	D	Anaphase-promoting complex, cyclosome, subunit 3	COG4785	Lipoprotein NlpI, contains TPR repeats	M	Cell wall/membrane/envelope biogenesis	KOG1126	[D]	Cell cycle control, cell division, chromosome partitioning;	DNA-binding cell division cycle control protein	row-8409
gene:ENSG00000004961	HCCS	4.9168	0.0184249	0.725384	0.805233	nonsig	29.153	30.163	30.8989	29.4835	27.8279	27.8401	2434	2704	2633	2166	1944	2389	GO:0005829;GO:0009887;GO:0005743;GO:0005758;GO:1903607;GO:0016020;GO:0004408;GO:0007005;GO:0018063;GO:0020037;GO:0046872;GO:0005739;	CC;BP;CC;CC;BP;CC;MF;BP;BP;MF;MF;CC;	cytosol;animal organ morphogenesis;mitochondrial inner membrane;mitochondrial intermembrane space;cytochrome c biosynthetic process;membrane;holocytochrome-c synthase activity;mitochondrion organization;cytochrome c-heme linkage;heme binding;metal ion binding;mitochondrion;	ko00860	Porphyrin metabolism	holocytochrome c-type synthase [Pan paniscus]	PF01265.21	Cytochrome c/c1 heme lyase	Holocytochrome c-type synthase OS=Homo sapiens OX=9606 GN=HCCS PE=1 SV=1	4MW14	CO	Links covalently the heme group to the apoprotein of cytochrome c	-	-	-	-	KOG3996	[CO]	Energy production and conversion; Posttranslational modification, protein turnover, chaperones;	Holocytochrome c synthase/heme-lyase	row-11945
gene:ENSG00000004975	DVL2	4.80787	0.284799	4.70745e-08	2.53042e-07	nonsig	29.0462	30.8171	31.298	24.5166	24.184	23.3397	2923	3298	3224	2199	1993	2368	GO:0030136;GO:0042383;GO:0002088;GO:0032880;GO:0003779;GO:0005923;GO:0007267;GO:0051015;GO:0050770;GO:0045296;GO:0016020;GO:2000300;GO:0150012;GO:0090103;GO:0042220;GO:1902305;GO:0043010;GO:0001725;GO:0048813;GO:0044325;GO:0032956;GO:0002020;GO:0005886;GO:0016235;GO:0000785;GO:0035641;GO:0097113;GO:0098911;GO:0048872;GO:0007269;GO:0099641;GO:0070062;GO:0016055;GO:0044300;GO:0051898;GO:0044307;GO:…	CC;CC;BP;BP;MF;CC;BP;MF;BP;MF;CC;BP;BP;BP;BP;BP;BP;CC;BP;MF;BP;MF;CC;CC;CC;BP;BP;BP;BP;BP;BP;CC;BP;CC;BP;CC;MF;BP;BP;BP;BP;BP;BP;MF;BP;BP;BP;BP;CC;CC;BP;CC;BP;BP;BP;BP;BP;CC;BP;BP;CC;CC;BP;MF;BP;BP;CC;CC;BP;BP;CC;BP;BP;BP;CC;BP;BP;CC;BP;CC;BP;BP;BP;MF;BP;BP;BP;MF;CC;CC;CC;MF;CC;BP;BP;MF;BP;BP;BP;CC;BP;MF;CC;CC;BP;CC;BP;BP;BP;BP;BP;MF;BP;CC;BP;MF;BP;BP;BP;MF;BP;BP;BP;BP;BP;CC;BP;CC;BP;BP;MF;BP;CC;…	clathrin-coated vesicle;sarcolemma;lens development in camera-type eye;regulation of protein localization;actin binding;bicellular tight junction;cell-cell signaling;actin filament binding;regulation of axonogenesis;cadherin binding;membrane;regulation of synaptic vesicle exocytosis;positive regulation of neuron projection arborization;cochlea morphogenesis;response to cocaine;regulation of sodiu…	ko04330;ko05224;ko05226;ko04390;ko04550;ko04310;ko05165;ko04934;ko04150;ko05217;ko05225;ko05200;ko04916	Notch signaling pathway;Breast cancer;Gastric cancer;Hippo signaling pathway;Signaling pathways regulating pluripotency of stem cells;Wnt signaling pathway;Human papillomavirus infection;Cushing syndrome;mTOR signaling pathway;Basal cell carcinom;Hepatocellular carcinom;Pathways in cancer;Melanogenesis	segment polarity protein dishevelled homolog DVL-2 isoform X1 [Pan paniscus]	PF12316.12	Segment polarity protein dishevelled (Dsh) C terminal	Segment polarity protein dishevelled homolog DVL-2 OS=Homo sapiens OX=9606 GN=DVL2 PE=1 SV=1	4N046	K	Dishevelled segment polarity protein 2	-	-	-	-	KOG3571	[R]	General function prediction only;	Dishevelled 3 and related proteins	row-2466
gene:ENSG00000005007	UPF1	4.45221	-0.181874	0.000132843	0.000442399	nonsig	18.7128	20.9476	20.5054	21.789	21.3289	22.2387	3596	4332	4037	3688	3429	4389	GO:0033203;GO:0034584;GO:0060257;GO:0035861;GO:2000002;GO:0051539;GO:0036464;GO:0033120;GO:0005739;GO:0016890;GO:0043024;GO:0033567;GO:0000578;GO:0006386;GO:0003729;GO:0016020;GO:0030154;GO:0003700;GO:0006397;GO:0000781;GO:0016567;GO:0000956;GO:0046872;GO:0030374;GO:0042645;GO:0043186;GO:2000815;GO:0031023;GO:0006406;GO:0006264;GO:0003727;GO:0000122;GO:0016180;GO:0007059;GO:0000014;GO:0006396;GO:…	CC;MF;BP;CC;BP;MF;CC;BP;CC;MF;MF;BP;BP;BP;MF;CC;BP;MF;BP;CC;BP;BP;MF;MF;CC;CC;BP;BP;BP;BP;MF;BP;BP;BP;MF;BP;BP;MF;MF;CC;BP;BP;BP;MF;CC;BP;CC;BP;CC;MF;BP;BP;BP;BP;BP;BP;BP;MF;MF;BP;CC;BP;BP;BP;CC;BP;BP;CC;CC;MF;BP;MF;BP;BP;BP;BP;BP;CC;MF;MF;CC;MF;BP;BP;BP;BP;BP;BP;BP;BP;BP;BP;CC;MF;BP;BP;MF;BP;BP;BP;BP;CC;MF;BP;MF;CC;BP;BP;BP;CC;BP;BP;CC;CC;BP;BP;BP;BP;BP;BP;CC;BP;BP;BP;MF;BP;CC;BP;CC;CC;MF;BP;BP;…	DNA helicase A complex;piRNA binding;negative regulation of flocculation;site of double-strand break;negative regulation of DNA damage checkpoint;4 iron, 4 sulfur cluster binding;cytoplasmic ribonucleoprotein granule;positive regulation of RNA splicing;mitochondrion;site-specific endodeoxyribonuclease activity, specific for altered base;ribosomal small subunit binding;DNA replication, Okazaki fra…	ko03015;ko03013	mRNA surveillance pathway;Nucleocytoplasmic transport	regulator of nonsense transcripts 1 isoform X1 [Theropithecus gelada]	PF09416.14	RNA helicase (UPF2 interacting domain)	Regulator of nonsense transcripts 1 OS=Homo sapiens OX=9606 GN=UPF1 PE=1 SV=2	4MSGD	L	RNA helicase (UPF2 interacting domain)	COG1112	Superfamily I DNA and/or RNA helicase	L	Replication, recombination and repair	KOG1802	[A]	RNA processing and modification;	RNA helicase nonsense mRNA reducing factor (pNORF1)	row-3981
gene:ENSG00000005020	SKAP2	2.41684	0.430931	2.34691e-05	8.8921e-05	nonsig	5.2435	5.13076	5.0526	3.74146	3.34145	3.86211	728	767	719	458	388	551	GO:0001954;GO:0032905;GO:0044853;GO:0005172;GO:0008584;GO:0003779;GO:0051015;GO:0045296;GO:0072659;GO:0071559;GO:0032956;GO:0045893;GO:0010467;GO:0005886;GO:0051301;GO:0019901;GO:0050714;GO:0005884;GO:0002250;GO:0070062;GO:0016477;GO:0005911;GO:0033634;GO:0001822;GO:0050852;GO:1900182;GO:0034116;GO:0042802;GO:0043161;GO:0051403;GO:0017124;GO:0045944;GO:0051058;GO:0032991;GO:0042169;GO:0031982;GO:…	BP;BP;CC;MF;BP;MF;MF;MF;BP;BP;BP;BP;BP;CC;BP;MF;BP;CC;BP;CC;BP;CC;BP;BP;BP;BP;BP;MF;BP;BP;MF;BP;BP;CC;MF;CC;CC;CC;CC;CC;CC;BP;BP;BP;BP;BP;BP;BP;BP;MF;BP;CC;CC;BP;BP;BP;BP;CC;BP;CC;MF;BP;CC;MF;BP;CC;CC;CC;BP;BP;CC;MF;CC;CC;CC;CC;CC;BP;CC;MF;BP;CC;BP;BP;	positive regulation of cell-matrix adhesion;transforming growth factor beta1 production;plasma membrane raft;vascular endothelial growth factor receptor binding;male gonad development;actin binding;actin filament binding;cadherin binding;protein localization to plasma membrane;response to transforming growth factor beta;regulation of actin cytoskeleton organization;positive regulation of DNA-temp…	ko05135	Yersinia infection	src kinase-associated phosphoprotein 2 isoform X1 [Homo sapiens]	PF00169.33	PH domain	Src kinase-associated phosphoprotein 2 OS=Homo sapiens OX=9606 GN=SKAP2 PE=1 SV=1	4MSK7	T	B cell activation	-	-	-	-	-	-	-	-	row-3499
gene:ENSG00000005022	SLC25A5	8.94898	-0.110311	0.000239511	0.000759666	nonsig	491.032	477.95	486.486	521.115	507.444	476.756	23193	24306	23560	21689	20055	23140	GO:0031012;GO:0031966;GO:0008637;GO:0005740;GO:0015183;GO:0005739;GO:0008340;GO:0015865;GO:0005744;GO:0003729;GO:0016020;GO:0030154;GO:0010507;GO:0048364;GO:0042651;GO:0045333;GO:0042645;GO:0051560;GO:0000002;GO:0070050;GO:0035435;GO:0005347;GO:1990544;GO:0006537;GO:0030183;GO:0005789;GO:1990845;GO:0140987;GO:1902557;GO:0048316;GO:0007059;GO:0031514;GO:0046964;GO:0080121;GO:0015880;GO:0005452;GO:…	CC;CC;BP;CC;MF;CC;BP;BP;CC;MF;CC;BP;BP;BP;CC;BP;CC;BP;BP;BP;BP;MF;BP;BP;BP;CC;BP;MF;MF;BP;BP;CC;MF;BP;BP;MF;MF;MF;MF;BP;CC;MF;CC;CC;BP;BP;MF;BP;BP;CC;BP;BP;MF;BP;MF;BP;BP;BP;BP;BP;BP;BP;BP;BP;MF;BP;MF;MF;BP;BP;MF;MF;MF;BP;BP;CC;BP;MF;CC;CC;MF;BP;BP;MF;MF;BP;BP;CC;BP;BP;BP;BP;BP;BP;MF;CC;BP;MF;BP;MF;CC;BP;CC;BP;BP;MF;CC;BP;BP;BP;BP;CC;MF;BP;BP;CC;MF;MF;CC;BP;BP;CC;CC;BP;BP;BP;BP;BP;MF;BP;MF;BP;CC;…	extracellular matrix;mitochondrial membrane;apoptotic mitochondrial changes;mitochondrial envelope;L-aspartate transmembrane transporter activity;mitochondrion;determination of adult lifespan;purine nucleotide transport;TIM23 mitochondrial import inner membrane translocase complex;mRNA binding;membrane;cell differentiation;negative regulation of autophagy;root development;thylakoid membrane;cellu…	ko04022;ko05012;ko04218;ko04217;ko05016;ko05166;ko05164;ko04020	cGMP-PKG signaling pathway;Parkinson disease;Cellular senescence;Necroptosis;Huntington disease;Human T-cell leukemia virus 1 infection;Influenza A;Calcium signaling pathway	ADP/ATP translocase 2 [Homo sapiens]	PF00153.31	Mitochondrial carrier protein	ADP/ATP translocase 2 OS=Homo sapiens OX=9606 GN=SLC25A5 PE=1 SV=7	4MYUI	C	negative regulation of mitochondrial outer membrane permeabilization involved in apoptotic signaling pathway	-	-	-	-	KOG0749	[C]	Energy production and conversion;	Mitochondrial ADP/ATP carrier proteins	row-4180
gene:ENSG00000005059	MCUB	4.02562	-0.456194	5.57348e-10	3.69549e-09	nonsig	12.6575	14.066	13.2892	16.8181	17.5299	18.2253	1021	1221	1099	1195	1183	1510	GO:0051561;GO:0008016;GO:0032024;GO:0051259;GO:0007015;GO:0061041;GO:0019855;GO:0005739;GO:0090023;GO:0051649;GO:0006979;GO:0071456;GO:0060027;GO:0016020;GO:0042593;GO:0005654;GO:0090141;GO:0042802;GO:0051560;GO:1990246;GO:0043009;GO:0007615;GO:0051260;GO:0006851;GO:1903426;GO:0015292;GO:0019722;GO:0005509;GO:0072375;GO:0036444;GO:0009941;GO:0005262;GO:0034704;GO:0043621;GO:0070509;GO:0005743;GO:…	BP;BP;BP;BP;BP;BP;MF;CC;BP;BP;BP;BP;BP;CC;BP;CC;BP;MF;BP;CC;BP;BP;BP;BP;BP;MF;BP;MF;BP;BP;CC;MF;CC;MF;BP;CC;CC;	positive regulation of mitochondrial calcium ion concentration;regulation of heart contraction;positive regulation of insulin secretion;protein complex oligomerization;actin filament organization;regulation of wound healing;calcium channel inhibitor activity;mitochondrion;positive regulation of neutrophil chemotaxis;establishment of localization in cell;response to oxidative stress;cellular respo…	-	-	calcium uniporter regulatory subunit MCUb, mitochondrial [Homo sapiens]	PF04678.17	Mitochondrial calcium uniporter	Calcium uniporter regulatory subunit MCUb, mitochondrial OS=Homo sapiens OX=9606 GN=MCUB PE=1 SV=2	4N86M	P	Mitochondrial calcium uniporter	-	-	-	-	KOG2966	[R]	General function prediction only;	Uncharacterized conserved protein	row-1999
gene:ENSG00000005073	HOXA11	0.695703	-0.457485	0.135195	0.215665	nonsig	0.568011	0.583947	0.461103	0.708018	0.738753	0.67519	55	61	46	61	60	67	GO:2001055;GO:0030850;GO:0033574;GO:0010720;GO:0048619;GO:0045705;GO:0008584;GO:0045638;GO:0036464;GO:0060272;GO:0060326;GO:2001213;GO:0071837;GO:0060442;GO:0005704;GO:0000981;GO:0003700;GO:0007338;GO:0000122;GO:0045893;GO:0035137;GO:0030539;GO:0060216;GO:0002062;GO:0016235;GO:0048839;GO:0008284;GO:0000785;GO:0043627;GO:1902761;GO:0035136;GO:0050905;GO:0000978;GO:0007506;GO:0005694;GO:0032993;GO:…	BP;BP;BP;BP;BP;BP;BP;BP;CC;BP;BP;BP;MF;BP;CC;MF;MF;BP;BP;BP;BP;BP;BP;BP;CC;BP;BP;CC;BP;BP;BP;BP;MF;BP;CC;CC;BP;BP;BP;BP;MF;BP;CC;MF;BP;BP;BP;BP;MF;BP;BP;BP;CC;BP;BP;BP;BP;BP;BP;MF;CC;MF;BP;BP;BP;BP;BP;BP;CC;MF;BP;BP;BP;BP;BP;BP;BP;BP;BP;CC;MF;BP;BP;BP;CC;MF;BP;BP;BP;BP;BP;MF;BP;BP;MF;BP;CC;BP;BP;BP;CC;CC;BP;BP;BP;BP;BP;CC;BP;BP;BP;BP;BP;BP;BP;BP;BP;BP;BP;BP;BP;BP;BP;CC;BP;BP;BP;BP;BP;BP;BP;BP;BP;	positive regulation of mesenchymal cell apoptotic process;prostate gland development;response to testosterone;positive regulation of cell development;embryonic hindgut morphogenesis;negative regulation of salivary gland boundary specification;male gonad development;negative regulation of myeloid cell differentiation;cytoplasmic ribonucleoprotein granule;embryonic skeletal joint morphogenesis;cell…	ko05202	Transcriptional misregulation in cancer	homeobox protein Hox-A11 [Pan troglodytes]	PF12045.12	Protein of unknown function (DUF3528)	Homeobox protein Hox-A11 OS=Homo sapiens OX=9606 GN=HOXA11 PE=2 SV=2	4MWSQ	K	Protein of unknown function (DUF3528)	-	-	-	-	KOG0487	[K]	Transcription;	Transcription factor Abd-B, contains HOX domain	row-8312
gene:ENSG00000005075	POLR2J	5.40491	-0.107171	0.113221	0.186004	nonsig	39.9654	40.9179	41.3141	41.9287	44.2324	39.9968	1354	1492	1435	1252	1254	1392	GO:0005829;GO:0006362;GO:0005634;GO:0030275;GO:0000418;GO:0005736;GO:0006367;GO:0006360;GO:0051216;GO:0042797;GO:0006369;GO:0006386;GO:0005665;GO:1904888;GO:0006366;GO:0005654;GO:0006363;GO:0005666;GO:0006351;GO:0042790;GO:0006361;GO:0003899;GO:0006368;GO:0046983;GO:0042254;GO:0000419;GO:0016591;GO:0001055;GO:0001172;GO:0001054;GO:0006383;GO:0006384;GO:0000428;GO:0005737;GO:0048703;GO:0003677;	CC;BP;CC;MF;CC;CC;BP;BP;BP;BP;BP;BP;CC;BP;BP;CC;BP;CC;BP;BP;BP;MF;BP;MF;BP;CC;CC;MF;BP;MF;BP;BP;CC;CC;BP;MF;	cytosol;transcription elongation by RNA polymerase I;nucleus;LRR domain binding;RNA polymerase IV complex;RNA polymerase I complex;transcription initiation at RNA polymerase II promoter;transcription by RNA polymerase I;cartilage development;tRNA transcription by RNA polymerase III;termination of RNA polymerase II transcription;termination of RNA polymerase III transcription;RNA polymerase II, co…	ko05016;ko03020	Huntington disease;RNA polymerase	DNA-directed RNA polymerase II subunit RPB11-a isoform X2 [Macaca thibetana thibetana]	PF13656.10	RNA polymerase Rpb3/Rpb11 dimerisation domain	DNA-directed RNA polymerase II subunit RPB11-a OS=Homo sapiens OX=9606 GN=POLR2J PE=1 SV=1	4JBK9	K	RNA polymerase II subunit	COG1761	DNA-directed RNA polymerase, subunit L/RPAC2	K	Transcription	KOG4392	[K]	Transcription;	RNA polymerase, subunit L	row-8071
gene:ENSG00000005100	DHX33	4.11294	-0.540852	3.71244e-27	8.60676e-26	nonsig	13.0767	14.5999	13.7444	19.0539	18.851	19.8201	2580	3101	2763	3319	3124	3970	GO:0020023;GO:0010172;GO:0035197;GO:0045943;GO:0045892;GO:0030261;GO:0071011;GO:0000182;GO:0043170;GO:0007417;GO:0003676;GO:0038187;GO:0036464;GO:0040022;GO:0017148;GO:0031442;GO:0009949;GO:0033120;GO:0009615;GO:1900152;GO:0005739;GO:0008340;GO:0046833;GO:0043024;GO:0016554;GO:0031490;GO:0060760;GO:0000805;GO:0031507;GO:0045296;GO:0097014;GO:0003729;GO:2000373;GO:0000381;GO:0016020;GO:0030154;GO:…	CC;BP;MF;BP;BP;BP;CC;MF;BP;BP;MF;MF;CC;BP;BP;BP;BP;BP;BP;BP;CC;BP;BP;MF;BP;MF;BP;CC;BP;MF;CC;MF;BP;BP;CC;BP;BP;BP;BP;BP;BP;BP;CC;BP;CC;MF;BP;CC;BP;BP;BP;MF;BP;BP;CC;BP;CC;MF;BP;BP;BP;BP;MF;CC;BP;BP;CC;BP;CC;BP;BP;BP;MF;MF;BP;BP;MF;MF;CC;CC;MF;MF;BP;BP;MF;BP;BP;BP;BP;BP;CC;BP;CC;MF;BP;BP;MF;BP;BP;BP;BP;MF;CC;BP;MF;MF;MF;MF;BP;BP;MF;CC;MF;BP;BP;CC;BP;BP;MF;BP;BP;CC;MF;CC;BP;BP;BP;BP;BP;CC;CC;CC;MF;…	kinetoplast;embryonic body morphogenesis;siRNA binding;positive regulation of transcription by RNA polymerase I;negative regulation of DNA-templated transcription;chromosome condensation;precatalytic spliceosome;rDNA binding;macromolecule metabolic process;central nervous system development;nucleic acid binding;pattern recognition receptor activity;cytoplasmic ribonucleoprotein granule;feminizati…	ko04621	NOD-like receptor signaling pathway	ATP-dependent RNA helicase DHX33 isoform 1 [Homo sapiens]	PF07717.20	Oligonucleotide/oligosaccharide-binding (OB)-fold	ATP-dependent RNA helicase DHX33 OS=Homo sapiens OX=9606 GN=DHX33 PE=1 SV=2	4MU5T	A	DEAH (Asp-Glu-Ala-His) box polypeptide 33	COG1643	HrpA-like RNA helicase	J	Translation, ribosomal structure and biogenesis	KOG0922	[A]	RNA processing and modification;	DEAH-box RNA helicase	row-571
gene:ENSG00000005156	LIG3	2.28987	-0.370472	1.65713e-06	7.39408e-06	nonsig	3.83418	3.16735	3.69911	4.37475	3.87045	4.51801	983	1013	1051	1062	974	1314	GO:1904155;GO:2001252;GO:0007417;GO:0016874;GO:0005739;GO:0005525;GO:0033152;GO:0000781;GO:0046872;GO:0043524;GO:0006287;GO:0010212;GO:0097680;GO:0045910;GO:0010165;GO:0070419;GO:0005958;GO:0042542;GO:0000785;GO:0051301;GO:1903461;GO:0032042;GO:0006310;GO:0035019;GO:0008270;GO:0072089;GO:0006298;GO:0045190;GO:0030430;GO:0090298;GO:0070421;GO:0006303;GO:0048146;GO:0000793;GO:0051276;GO:0080111;GO:…	BP;BP;BP;MF;CC;MF;BP;CC;MF;BP;BP;BP;BP;BP;BP;CC;CC;BP;CC;BP;BP;BP;BP;BP;MF;BP;BP;BP;CC;BP;CC;BP;BP;CC;BP;BP;BP;BP;BP;MF;MF;BP;BP;BP;CC;BP;BP;BP;BP;BP;BP;CC;BP;BP;BP;CC;BP;CC;BP;MF;BP;BP;CC;CC;BP;BP;BP;BP;MF;BP;CC;BP;BP;MF;BP;BP;BP;BP;BP;BP;BP;BP;CC;BP;CC;	DN2 thymocyte differentiation;positive regulation of chromosome organization;central nervous system development;ligase activity;mitochondrion;GTP binding;immunoglobulin V(D)J recombination;chromosome, telomeric region;metal ion binding;negative regulation of neuron apoptotic process;base-excision repair, gap-filling;response to ionizing radiation;double-strand break repair via classical nonhomolo…	ko03410	Base excision repair	DNA ligase 3 isoform X3 [Homo sapiens]	PF01068.25	ATP dependent DNA ligase domain	DNA ligase 3 OS=Homo sapiens OX=9606 GN=LIG3 PE=1 SV=2	4MY8G	L	DNA ligase 3 BRCT domain	COG1793	ATP-dependent DNA ligase	L	Replication, recombination and repair	KOG4437	[L]	Replication, recombination and repair;	ATP-dependent DNA ligase III	row-2971
gene:ENSG00000005175	RPAP3	3.39222	-0.163887	0.0369281	0.0712711	nonsig	8.94377	9.1712	8.45958	9.22474	11.199	10.2251	1065	1077	998	920	943	1120	GO:0030850;GO:0051082;GO:0031072;GO:0031966;GO:0070412;GO:0051131;GO:0030943;GO:0002088;GO:0002931;GO:0010286;GO:0035259;GO:0120293;GO:0010305;GO:0080115;GO:1904694;GO:0008340;GO:0005739;GO:0070417;GO:0048156;GO:0015450;GO:0031115;GO:0005525;GO:0007517;GO:0032767;GO:0045296;GO:0003729;GO:2000059;GO:0043229;GO:0016020;GO:0030154;GO:0098761;GO:0042030;GO:1903070;GO:0046872;GO:0016567;GO:0051219;GO:…	BP;MF;MF;CC;MF;BP;MF;BP;BP;BP;MF;CC;BP;MF;BP;BP;CC;BP;MF;MF;BP;MF;BP;MF;MF;MF;BP;CC;CC;BP;BP;MF;BP;MF;BP;MF;BP;CC;BP;BP;CC;BP;CC;BP;BP;BP;CC;CC;CC;BP;BP;BP;BP;MF;CC;BP;BP;BP;BP;BP;MF;CC;CC;BP;BP;MF;CC;BP;CC;BP;BP;BP;BP;BP;BP;CC;MF;BP;CC;CC;CC;CC;MF;CC;CC;BP;BP;MF;BP;MF;BP;BP;MF;BP;BP;BP;MF;BP;CC;BP;BP;CC;MF;BP;BP;BP;CC;MF;BP;BP;BP;BP;BP;BP;CC;BP;BP;BP;MF;MF;CC;MF;MF;BP;BP;BP;BP;MF;CC;BP;BP;CC;MF;…	prostate gland development;unfolded protein binding;heat shock protein binding;mitochondrial membrane;R-SMAD binding;chaperone-mediated protein complex assembly;mitochondrion targeting sequence binding;lens development in camera-type eye;response to ischemia;heat acclimation;nuclear glucocorticoid receptor binding;dynein axonemal particle;leaf vascular tissue pattern formation;myosin XI tail bind…	-	-	RNA polymerase II-associated protein 3 isoform 1 [Homo sapiens]	PF00515.32	Tetratricopeptide repeat	RNA polymerase II-associated protein 3 OS=Homo sapiens OX=9606 GN=RPAP3 PE=1 SV=2	4MVJW	S	Potential Monad-binding region of RPAP3	COG0457	Tetratricopeptide (TPR) repeat	R	General function prediction only	KOG4648	[S]	Function unknown;	Uncharacterized conserved protein, contains LRR repeats	row-6870
gene:ENSG00000005189	REXO5	2.62489	-0.275657	0.0116408	0.0257109	nonsig	4.90342	4.68266	4.75897	5.56853	5.78181	5.40032	450	466	454	443	444	518	GO:0006915;GO:0000467;GO:0000289;GO:0005634;GO:0000932;GO:0000380;GO:0003723;GO:0003676;GO:0042771;GO:0005730;GO:0070062;GO:0006364;GO:0042780;GO:0031251;GO:0008408;GO:0010629;GO:1990904;GO:0000900;GO:0030054;GO:0031965;GO:0045296;GO:0004527;GO:0010606;GO:0000381;GO:0004535;GO:0005654;GO:0006397;GO:0043628;GO:0042802;GO:0046872;GO:0008380;GO:0010212;GO:0016592;GO:0010587;GO:0042254;GO:0000003;GO:…	BP;BP;BP;CC;CC;BP;MF;MF;BP;CC;CC;BP;BP;CC;MF;BP;CC;MF;CC;CC;MF;MF;BP;BP;MF;CC;BP;BP;MF;MF;BP;BP;CC;BP;BP;BP;MF;MF;MF;BP;MF;BP;CC;BP;MF;CC;	apoptotic process;exonucleolytic trimming to generate mature 3'-end of 5.8S rRNA from tricistronic rRNA transcript (SSU-rRNA, 5.8S rRNA, LSU-rRNA);nuclear-transcribed mRNA poly(A) tail shortening;nucleus;P-body;alternative mRNA splicing, via spliceosome;RNA binding;nucleic acid binding;intrinsic apoptotic signaling pathway in response to DNA damage by p53 class mediator;nucleolus;extracellular ex…	ko03008	Ribosome biogenesis in eukaryotes	RNA exonuclease 5 isoform X1 [Homo sapiens]	PF00076.26	RNA recognition motif	RNA exonuclease 5 OS=Homo sapiens OX=9606 GN=REXO5 PE=2 SV=1	4N2A8	L	Exonuclease	-	-	-	-	KOG2248	[L]	Replication, recombination and repair;	3'-5' exonuclease	row-6003
gene:ENSG00000005194	CIAPIN1	4.90769	-0.0828046	0.183753	0.278996	nonsig	30.303	26.4553	30.741	30.9072	27.5311	28.4536	1718	1857	1957	1599	1529	1836	GO:0034599;GO:0005829;GO:0009055;GO:0006915;GO:0005634;GO:0045019;GO:0051539;GO:0005730;GO:0043066;GO:0005739;GO:0030097;GO:0005654;GO:0016226;GO:0046872;GO:1901299;GO:0008757;GO:0097361;GO:0030707;GO:0051537;GO:0005758;GO:0005506;GO:0005737;GO:0044572;	BP;CC;MF;BP;CC;BP;MF;CC;BP;CC;BP;CC;BP;MF;BP;MF;CC;BP;MF;CC;MF;CC;BP;	cellular response to oxidative stress;cytosol;electron transfer activity;apoptotic process;nucleus;negative regulation of nitric oxide biosynthetic process;4 iron, 4 sulfur cluster binding;nucleolus;negative regulation of apoptotic process;mitochondrion;hemopoiesis;nucleoplasm;iron-sulfur cluster assembly;metal ion binding;negative regulation of hydrogen peroxide-mediated programmed cell death;S-…	-	-	anamorsin isoform 1 [Homo sapiens]	PF20922.1	Anamorsin, N-terminal	Anamorsin OS=Homo sapiens OX=9606 GN=CIAPIN1 PE=1 SV=2	4N2JX	S	Component of the cytosolic iron-sulfur (Fe-S) protein assembly (CIA) machinery. Required for the maturation of extramitochondrial Fe-S proteins. Part of an electron transfer chain functioning in an early step of cytosolic Fe-S biogenesis. Electrons are transferred to the Fe-S cluster from NADPH via the FAD- and FMN-containing protein NDOR1	-	-	-	-	KOG4020	[S]	Function unknown;	Protein DRE2, required for cell viability	row-8733
gene:ENSG00000005206	SPPL2B	3.61325	0.21062	0.00805033	0.0184379	nonsig	11.7063	12.715	12.6011	10.8657	10.5184	9.36839	1207	1429	1362	981	932	1001	GO:0034599;GO:0070886;GO:0005791;GO:0032092;GO:0035307;GO:0005813;GO:0009846;GO:0006465;GO:0001701;GO:0060090;GO:0070062;GO:0061062;GO:0050776;GO:1990578;GO:0008233;GO:0009555;GO:0000325;GO:0050852;GO:0016020;GO:0005654;GO:0005783;GO:0007342;GO:0005802;GO:0030660;GO:0030433;GO:0042500;GO:0005789;GO:0005765;GO:0005768;GO:0035036;GO:0000139;GO:0042395;GO:0007204;GO:0006874;GO:0009986;GO:0006508;GO:…	BP;BP;CC;BP;BP;CC;BP;BP;BP;MF;CC;BP;BP;CC;MF;BP;CC;BP;CC;CC;CC;BP;CC;CC;BP;MF;CC;CC;CC;BP;CC;BP;BP;BP;CC;BP;BP;MF;CC;CC;CC;BP;CC;MF;CC;BP;BP;BP;BP;CC;BP;CC;CC;CC;CC;BP;BP;CC;	cellular response to oxidative stress;positive regulation of calcineurin-NFAT signaling cascade;rough endoplasmic reticulum;positive regulation of protein binding;obsolete positive regulation of protein dephosphorylation;centrosome;pollen germination;signal peptide processing;in utero embryonic development;molecular adaptor activity;extracellular exosome;regulation of nematode larval development;…	-	-	signal peptide peptidase-like 2B isoform 2 precursor [Homo sapiens]	PF04258.17	Signal peptide peptidase	Signal peptide peptidase-like 2B OS=Homo sapiens OX=9606 GN=SPPL2B PE=1 SV=2	4N3K3	S	Presenilin, signal peptide peptidase, family	-	-	-	-	KOG2442	[R]	General function prediction only;	Uncharacterized conserved protein, contains PA domain	row-5789
gene:ENSG00000005238	ATOSB	4.81691	0.376009	7.70377e-15	7.88269e-14	nonsig	30.8998	32.016	31.6492	23.8554	23.9508	22.5137	3310	3569	3607	2210	2112	2523	GO:0005634;GO:0005737;GO:0005829;	CC;CC;CC;	nucleus;cytoplasm;cytosol;	-	-	atos homolog protein B isoform X1 [Homo sapiens]	PF13889.10	Chromosome segregation during meiosis	Atos homolog protein B OS=Homo sapiens OX=9606 GN=ATOSB PE=1 SV=1	4MX1E	S	DUF4210	-	-	-	-	KOG2306	[S]	Function unknown;	Uncharacterized conserved protein	row-1295
gene:ENSG00000005243	COPZ2	1.71136	0.641933	0.0243975	0.0495005	nonsig	3.43316	2.68905	2.62398	1.90056	1.95171	1.43024	113	96	87	56	54	50	GO:0005829;GO:0005634;GO:0006896;GO:0030126;GO:0030123;GO:0006890;GO:0033116;GO:0009792;GO:0016192;GO:0005789;GO:0048599;GO:0005801;GO:0000139;GO:0015031;GO:0006886;GO:0010008;GO:0005886;GO:0030137;GO:0030659;GO:0030133;GO:0006891;GO:0005794;GO:0043231;	CC;CC;BP;CC;CC;BP;CC;BP;BP;CC;BP;CC;CC;BP;BP;CC;CC;CC;CC;CC;BP;CC;CC;	cytosol;nucleus;Golgi to vacuole transport;COPI vesicle coat;AP-3 adaptor complex;retrograde vesicle-mediated transport, Golgi to endoplasmic reticulum;endoplasmic reticulum-Golgi intermediate compartment membrane;embryo development ending in birth or egg hatching;vesicle-mediated transport;endoplasmic reticulum membrane;oocyte development;cis-Golgi network;Golgi membrane;protein transport;intrac…	-	-	coatomer subunit zeta-2 isoform X1 [Theropithecus gelada]	PF01217.24	Clathrin adaptor complex small chain	Coatomer subunit zeta-2 OS=Homo sapiens OX=9606 GN=COPZ2 PE=2 SV=1	4MUHP	U	Coatomer protein complex, subunit zeta 2	-	-	-	-	KOG3343	[U]	Intracellular trafficking, secretion, and vesicular transport;	Vesicle coat complex COPI, zeta subunit	row-6535
gene:ENSG00000005249	PRKAR2B	0.7034	-0.0978576	0.715797	0.796993	nonsig	0.586132	0.563757	0.724136	0.644374	0.52914	0.733562	79	81	99	76	60	101	GO:0048273;GO:0008045;GO:0044853;GO:0007274;GO:0061067;GO:0071361;GO:0030552;GO:0021549;GO:0042383;GO:0007614;GO:0042149;GO:0001707;GO:0019934;GO:0004692;GO:0008340;GO:0005739;GO:0030447;GO:0050849;GO:0034236;GO:1900273;GO:0004672;GO:1904706;GO:0010463;GO:0043198;GO:0016020;GO:0072659;GO:0042753;GO:0043197;GO:0051019;GO:2000224;GO:1903367;GO:0046872;GO:0006537;GO:0030036;GO:0005789;GO:0045752;GO:…	MF;BP;CC;BP;BP;BP;MF;BP;CC;BP;BP;BP;BP;MF;BP;CC;BP;BP;MF;BP;MF;BP;BP;CC;CC;BP;BP;CC;MF;BP;BP;MF;BP;BP;CC;BP;BP;CC;BP;BP;BP;CC;BP;BP;BP;CC;BP;CC;BP;BP;BP;BP;MF;BP;CC;BP;BP;BP;BP;BP;BP;MF;BP;BP;CC;BP;BP;BP;BP;BP;BP;CC;BP;BP;BP;MF;BP;BP;BP;BP;CC;BP;BP;CC;MF;BP;BP;BP;BP;BP;BP;BP;BP;BP;CC;MF;BP;BP;MF;CC;BP;CC;CC;BP;BP;BP;BP;CC;CC;BP;BP;BP;BP;CC;MF;BP;BP;BP;BP;MF;BP;BP;CC;BP;MF;MF;BP;BP;BP;BP;CC;CC;BP;…	mitogen-activated protein kinase p38 binding;motor neuron axon guidance;plasma membrane raft;neuromuscular synaptic transmission;negative regulation of dauer larval development;cellular response to ethanol;cAMP binding;cerebellum development;sarcolemma;short-term memory;cellular response to glucose starvation;mesoderm formation;cGMP-mediated signaling;cGMP-dependent protein kinase activity;determ…	ko04910	Insulin signaling pathway	cAMP-dependent protein kinase type II-beta regulatory subunit [Homo sapiens]	PF00027.33	Cyclic nucleotide-binding domain	cAMP-dependent protein kinase type II-beta regulatory subunit OS=Homo sapiens OX=9606 GN=PRKAR2B PE=1 SV=3	4MSPV	T	RIIalpha, Regulatory subunit portion of type II PKA R-subunit	COG0664	cAMP-binding domain of CRP or a regulatory subunit of cAMP-dependent protein kinases	T	Signal transduction mechanisms	KOG1113	[T]	Signal transduction mechanisms;	cAMP-dependent protein kinase types I and II, regulatory subunit	row-11909
gene:ENSG00000005302	MSL3	3.80969	-0.145105	0.0555471	0.100712	nonsig	11.7269	12.7513	12.4595	14.003	13.9626	13.3783	1039	1148	1032	968	954	1089	GO:0010369;GO:0005634;GO:0006338;GO:0003723;GO:0000786;GO:1990188;GO:0046972;GO:0043487;GO:0005730;GO:0051726;GO:0000123;GO:0051304;GO:0006325;GO:0000805;GO:0030174;GO:0035064;GO:0140861;GO:0000724;GO:0031507;GO:0010628;GO:0070822;GO:0005654;GO:0009047;GO:0035206;GO:0008283;GO:0035267;GO:0060195;GO:0016607;GO:0040029;GO:0005700;GO:0007549;GO:0006368;GO:0035097;GO:0003677;GO:0072487;GO:0051276;GO:…	CC;CC;BP;MF;CC;MF;MF;BP;CC;BP;CC;BP;BP;CC;BP;MF;BP;BP;BP;BP;CC;CC;BP;BP;BP;CC;BP;CC;BP;CC;BP;BP;CC;MF;CC;BP;BP;BP;CC;BP;BP;MF;CC;BP;BP;BP;MF;CC;BP;CC;MF;BP;BP;BP;BP;BP;BP;MF;BP;CC;BP;	chromocenter;nucleus;chromatin remodeling;RNA binding;nucleosome;euchromatin binding;histone H4K16 acetyltransferase activity;regulation of RNA stability;nucleolus;regulation of cell cycle;histone acetyltransferase complex;chromosome separation;chromatin organization;X chromosome;regulation of DNA-templated DNA replication initiation;methylated histone binding;DNA repair-dependent chromatin remod…	-	-	male-specific lethal 3 homolog isoform X1 [Pan paniscus]	PF05712.17	MRG	Male-specific lethal 3 homolog OS=Homo sapiens OX=9606 GN=MSL3 PE=1 SV=1	4MW9S	B	histone H4-K16 acetylation	-	-	-	-	KOG3001	[BK]	Chromatin structure and dynamics; Transcription;	Dosage compensation regulatory complex/histone acetyltransferase complex, subunit MSL-3/MRG15/EAF3, and related CHROMO domain-containing proteins	row-7313
gene:ENSG00000005339	CREBBP	2.81146	-0.288455	5.33027e-07	2.50566e-06	nonsig	5.30148	5.69863	5.52974	6.48981	6.29449	6.94703	2040	2364	2140	2097	2024	2666	GO:0008353;GO:2000002;GO:0048525;GO:0042771;GO:0018105;GO:1903706;GO:0006606;GO:0030097;GO:0022604;GO:0016020;GO:0006397;GO:0048364;GO:0099122;GO:0016567;GO:0035267;GO:0043923;GO:0065004;GO:0097194;GO:0048813;GO:0007059;GO:0007166;GO:0030514;GO:0140751;GO:0001833;GO:0042542;GO:0000785;GO:0048515;GO:0043627;GO:0009301;GO:0007141;GO:0008270;GO:0000987;GO:0046966;GO:0008286;GO:0070062;GO:0001673;GO:…	MF;BP;BP;BP;BP;BP;BP;BP;BP;CC;BP;BP;MF;BP;CC;BP;BP;BP;BP;BP;BP;BP;MF;BP;BP;CC;BP;BP;BP;BP;MF;MF;MF;BP;CC;CC;MF;BP;MF;BP;CC;BP;MF;CC;BP;BP;BP;BP;BP;MF;MF;BP;BP;BP;BP;BP;MF;CC;BP;BP;BP;BP;CC;BP;CC;MF;MF;MF;CC;MF;BP;BP;CC;MF;BP;BP;BP;CC;BP;BP;BP;BP;CC;BP;MF;CC;BP;BP;BP;BP;MF;MF;MF;MF;MF;BP;BP;BP;MF;MF;CC;BP;CC;BP;BP;MF;CC;BP;CC;MF;BP;BP;CC;BP;CC;CC;BP;BP;MF;CC;MF;BP;MF;BP;BP;CC;BP;BP;MF;BP;MF;BP;MF;…	RNA polymerase II CTD heptapeptide repeat kinase activity;negative regulation of DNA damage checkpoint;negative regulation of viral process;intrinsic apoptotic signaling pathway in response to DNA damage by p53 class mediator;peptidyl-serine phosphorylation;regulation of hemopoiesis;protein import into nucleus;hemopoiesis;regulation of cell morphogenesis;membrane;mRNA processing;root development;…	ko05215;ko05206;ko05203;ko04068;ko04919;ko04066;ko04720;ko04024;ko05165;ko05167;ko04922;ko05016;ko05166;ko05152;ko04310;ko04630;ko04330;ko05211;ko05164;ko04350;ko05200;ko04916;ko04520;ko05161;ko04110	Prostate cancer;MicroRNAs in cancer;Viral carcinogenesis;FoxO signaling pathway;Thyroid hormone signaling pathway;HIF-1 signaling pathway;Long-term potentiation;cAMP signaling pathway;Human papillomavirus infection;Kaposi sarcoma-associated herpesvirus infection;Glucagon signaling pathway;Huntington disease;Human T-cell leukemia virus 1 infection;Tuberculosis;Wnt signaling pathway;JAK-STAT signal…	CREB-binding protein isoform a [Homo sapiens]	PF08214.15	Histone acetylation protein	CREB-binding protein OS=Homo sapiens OX=9606 GN=CREBBP PE=1 SV=3	4MS6V	K	CREB binding protein	-	-	-	-	KOG1778	[K]	Transcription;	CREB binding protein/P300 and related TAZ Zn-finger proteins	row-2820
gene:ENSG00000005436	GCFC2	3.06374	-0.443476	4.7504e-07	2.25466e-06	nonsig	5.7438	7.39253	7.35153	8.24731	7.79532	7.88852	661	773	719	778	734	974	GO:0005829;GO:0007517;GO:0014842;GO:0030371;GO:1990226;GO:0045892;GO:0005634;GO:0000398;GO:0071008;GO:2000288;GO:0045944;GO:0006366;GO:0005654;GO:0006355;GO:0000245;GO:0005730;GO:0042023;GO:0003677;	CC;BP;BP;MF;MF;BP;CC;BP;CC;BP;BP;BP;CC;BP;BP;CC;BP;MF;	cytosol;muscle organ development;regulation of skeletal muscle satellite cell proliferation;translation repressor activity;histone methyltransferase binding;negative regulation of DNA-templated transcription;nucleus;mRNA splicing, via spliceosome;U2-type post-mRNA release spliceosomal complex;positive regulation of myoblast proliferation;positive regulation of transcription by RNA polymerase II;t…	-	-	intron Large complex component GCFC2 isoform 1 [Homo sapiens]	PF07842.16	GC-rich sequence DNA-binding factor-like protein	Intron Large complex component GCFC2 OS=Homo sapiens OX=9606 GN=GCFC2 PE=1 SV=2	4N33E	K	GC-rich sequence DNA-binding factor-like protein	-	-	-	-	KOG2136	[K]	Transcription;	Transcriptional regulators binding to the GC-rich sequences	row-2793
gene:ENSG00000005448	WDR54	4.26004	0.146755	0.103618	0.172256	nonsig	19.0451	19.1245	20.1122	17.4515	16.2458	17.2562	774	843	831	631	546	698	GO:0042058;GO:0002091;GO:0005930;GO:0031982;GO:0043408;GO:0060271;GO:0043231;GO:0042803;	BP;BP;CC;CC;BP;BP;CC;MF;	regulation of epidermal growth factor receptor signaling pathway;negative regulation of receptor internalization;axoneme;vesicle;regulation of MAPK cascade;cilium assembly;intracellular membrane-bounded organelle;protein homodimerization activity;	-	-	WD repeat-containing protein 54 isoform b [Homo sapiens]	PF21031.1	WDR54	WD repeat-containing protein 54 OS=Homo sapiens OX=9606 GN=WDR54 PE=1 SV=1	4MTNG	S	WD40 repeats	-	-	-	-	-	-	-	-	row-7976
gene:ENSG00000005469	CROT	2.4299	0.430618	0.000844011	0.00240439	nonsig	4.85897	4.96882	5.40564	3.87217	3.23923	4.2912	516	568	586	348	266	444	GO:0046320;GO:0007274;GO:0009437;GO:0046459;GO:0014070;GO:0007626;GO:0046483;GO:0043005;GO:0008474;GO:1901576;GO:0005739;GO:0032000;GO:0031090;GO:0007628;GO:0120162;GO:0007517;GO:1901360;GO:0016020;GO:0043197;GO:0001579;GO:0005789;GO:0060416;GO:0097421;GO:0043279;GO:0006836;GO:0007584;GO:0060076;GO:0006656;GO:0098978;GO:0005886;GO:0044550;GO:0050796;GO:0015936;GO:0044249;GO:0030855;GO:0010243;GO:…	BP;BP;BP;BP;BP;BP;BP;CC;MF;BP;CC;BP;CC;BP;BP;BP;BP;CC;CC;BP;CC;BP;BP;BP;BP;BP;CC;BP;CC;CC;BP;BP;BP;BP;BP;BP;BP;BP;BP;CC;BP;BP;MF;BP;BP;BP;MF;BP;BP;CC;MF;BP;BP;BP;BP;CC;CC;BP;BP;BP;BP;CC;MF;BP;CC;CC;BP;BP;CC;CC;BP;BP;MF;MF;BP;CC;BP;CC;BP;CC;CC;BP;BP;CC;MF;BP;BP;BP;BP;CC;CC;BP;MF;CC;BP;BP;MF;MF;BP;MF;BP;MF;CC;	regulation of fatty acid oxidation;neuromuscular synaptic transmission;carnitine metabolic process;short-chain fatty acid metabolic process;response to organic cyclic compound;locomotory behavior;obsolete heterocycle metabolic process;neuron projection;palmitoyl-(protein) hydrolase activity;obsolete organic substance biosynthetic process;mitochondrion;positive regulation of fatty acid beta-oxidat…	ko04146	Peroxisome	peroxisomal carnitine O-octanoyltransferase isoform 1 [Homo sapiens]	PF00755.24	Choline/Carnitine o-acyltransferase	Peroxisomal carnitine O-octanoyltransferase OS=Homo sapiens OX=9606 GN=CROT PE=1 SV=2	4N3G6	I	Choline/Carnitine o-acyltransferase	-	-	-	-	KOG3718	[I]	Lipid transport and metabolism;	Carnitine O-acyltransferase CROT	row-4654
gene:ENSG00000005483	KMT2E	3.76705	-0.0625032	0.20008	0.299499	nonsig	11.5186	14.8958	12.4779	12.7017	12.8688	11.4937	2961	3217	3155	2576	2637	3038	GO:0031564;GO:0006362;GO:0045892;GO:0014070;GO:0009846;GO:0032784;GO:0001763;GO:0005923;GO:0008340;GO:0032465;GO:0046974;GO:0043014;GO:0043409;GO:0046872;GO:0030317;GO:0003711;GO:0048863;GO:0048332;GO:0000775;GO:0045778;GO:0035097;GO:0010038;GO:0007338;GO:0043279;GO:0042800;GO:0048701;GO:0006479;GO:0001139;GO:0042119;GO:0045893;GO:0001700;GO:0005886;GO:0034340;GO:0000785;GO:0046697;GO:0000165;GO:…	BP;BP;BP;BP;BP;BP;BP;CC;BP;BP;MF;MF;BP;MF;BP;MF;BP;BP;CC;BP;CC;BP;BP;BP;MF;BP;BP;MF;BP;BP;BP;CC;BP;CC;BP;BP;CC;CC;BP;MF;BP;BP;BP;BP;BP;BP;MF;MF;BP;BP;BP;MF;CC;BP;BP;BP;CC;BP;MF;MF;MF;BP;BP;BP;CC;BP;BP;MF;BP;BP;CC;MF;BP;CC;BP;MF;CC;BP;BP;BP;BP;BP;CC;BP;BP;CC;BP;CC;BP;BP;MF;BP;MF;CC;BP;MF;MF;BP;MF;CC;BP;BP;BP;MF;MF;BP;BP;BP;MF;BP;BP;CC;BP;CC;BP;BP;BP;CC;BP;BP;BP;CC;BP;BP;BP;MF;CC;BP;BP;BP;BP;BP;BP;…	transcription antitermination;transcription elongation by RNA polymerase I;negative regulation of DNA-templated transcription;response to organic cyclic compound;pollen germination;regulation of DNA-templated transcription elongation;morphogenesis of a branching structure;bicellular tight junction;determination of adult lifespan;regulation of cytokinesis;histone H3K9 methyltransferase activity;al…	ko00310	Lysine degradation	inactive histone-lysine N-methyltransferase 2E isoform X1 [Homo sapiens]	PF00856.32	SET domain	Inactive histone-lysine N-methyltransferase 2E OS=Homo sapiens OX=9606 GN=KMT2E PE=1 SV=1	4N5CT	K	SET (Su(var)3-9, Enhancer-of-zeste, Trithorax) domain	COG2940	SET domain-containing protein (function unknown)	R	General function prediction only	KOG1844	[R]	General function prediction only;	PHD Zn-finger proteins	row-8858
gene:ENSG00000005486	RHBDD2	5.00567	0.350876	1.82007e-09	1.14118e-08	nonsig	38.9381	34.0404	36.6621	26.2392	26.4743	26.8717	2340	2334	2292	1485	1410	1740	GO:0004252;GO:1990381;GO:0030968;GO:0030433;GO:0051787;GO:0000139;GO:0005654;GO:0048471;GO:0005794;GO:0000839;	MF;MF;BP;BP;MF;CC;CC;CC;CC;CC;	serine-type endopeptidase activity;ubiquitin-specific protease binding;endoplasmic reticulum unfolded protein response;obsolete ubiquitin-dependent ERAD pathway;misfolded protein binding;Golgi membrane;nucleoplasm;perinuclear region of cytoplasm;Golgi apparatus;Hrd1p ubiquitin ligase ERAD-L complex;	-	-	rhomboid domain-containing protein 2 isoform X1 [Pan troglodytes]	PF01694.26	Rhomboid family	Rhomboid domain-containing protein 2 OS=Homo sapiens OX=9606 GN=RHBDD2 PE=1 SV=2	4MYPN	S	Rhomboid domain containing 2	-	-	-	-	KOG2632	[S]	Function unknown;	Rhomboid family proteins	row-2114
gene:ENSG00000005700	IBTK	3.36157	0.0867632	0.238007	0.345019	nonsig	9.39544	9.73029	10.4535	9.44169	8.171	8.63875	2032	1966	2270	1733	1465	1807	GO:0008045;GO:0010228;GO:0031410;GO:0098528;GO:0045892;GO:0031966;GO:0042631;GO:0008584;GO:0007626;GO:0032880;GO:0070131;GO:0048808;GO:0005739;GO:0010971;GO:0032465;GO:0007628;GO:0005525;GO:0008582;GO:0001662;GO:0048741;GO:0001755;GO:0006914;GO:0014069;GO:0036126;GO:0051493;GO:0016020;GO:0070936;GO:0030154;GO:0043197;GO:0003700;GO:0031491;GO:0010507;GO:0006397;GO:0000981;GO:0016567;GO:0046872;GO:…	BP;BP;CC;BP;BP;CC;BP;BP;BP;BP;BP;BP;CC;BP;BP;BP;MF;BP;BP;BP;BP;BP;CC;CC;BP;CC;BP;BP;CC;MF;MF;BP;BP;MF;BP;MF;BP;CC;BP;CC;BP;BP;MF;BP;CC;BP;BP;BP;BP;BP;BP;BP;CC;BP;BP;BP;CC;CC;BP;BP;BP;CC;BP;BP;BP;CC;BP;BP;CC;CC;MF;CC;BP;MF;BP;BP;BP;BP;MF;MF;CC;BP;CC;MF;BP;BP;BP;BP;BP;BP;MF;BP;CC;BP;BP;CC;CC;CC;BP;MF;BP;MF;BP;BP;BP;BP;MF;BP;BP;MF;MF;CC;CC;MF;MF;BP;CC;BP;BP;BP;BP;CC;BP;MF;BP;BP;BP;MF;CC;BP;BP;CC;BP;…	motor neuron axon guidance;vegetative to reproductive phase transition of meristem;cytoplasmic vesicle;skeletal muscle fiber differentiation;negative regulation of DNA-templated transcription;mitochondrial membrane;cellular response to water deprivation;male gonad development;locomotory behavior;regulation of protein localization;positive regulation of mitochondrial translation;male genitalia mor…	-	-	inhibitor of Bruton tyrosine kinase isoform 1 [Homo sapiens]	PF00415.22	Regulator of chromosome condensation (RCC1) repeat	Inhibitor of Bruton tyrosine kinase OS=Homo sapiens OX=9606 GN=IBTK PE=1 SV=3	4N5FZ	DZ	Regulator of chromosome condensation (RCC1) repeat	COG5184	Alpha-tubulin suppressor ATS1 and related RCC1 domain-containing proteins	DZ	-	KOG0783	[S]	Function unknown;	Uncharacterized conserved protein, contains ankyrin and BTB/POZ domains	row-9146
gene:ENSG00000005801	ZNF195	3.11832	-0.0111113	0.909561	0.940429	nonsig	7.77848	7.63817	8.08353	8.52194	6.6285	7.57005	597	679	624	524	506	590	GO:0019221;GO:0005829;GO:0000978;GO:0045892;GO:0005634;GO:0008270;GO:0005813;GO:0035108;GO:0017148;GO:1990837;GO:0043231;GO:0005730;GO:0007010;GO:0046329;GO:0043433;GO:0009653;GO:0000900;GO:0010526;GO:0030097;GO:0043565;GO:0022604;GO:0000981;GO:0003700;GO:0001227;GO:0048471;GO:0005654;GO:0030154;GO:0006366;GO:0046872;GO:0003677;GO:0000122;GO:0045453;GO:0007249;GO:0045944;GO:0032088;GO:0001228;GO:…	BP;CC;MF;BP;CC;MF;CC;BP;BP;MF;CC;CC;BP;BP;BP;BP;MF;BP;BP;MF;BP;MF;MF;MF;CC;CC;BP;BP;MF;MF;BP;BP;BP;BP;BP;MF;BP;MF;BP;BP;BP;BP;BP;MF;BP;MF;BP;CC;BP;BP;CC;	cytokine-mediated signaling pathway;cytosol;RNA polymerase II cis-regulatory region sequence-specific DNA binding;negative regulation of DNA-templated transcription;nucleus;zinc ion binding;centrosome;limb morphogenesis;negative regulation of translation;sequence-specific double-stranded DNA binding;intracellular membrane-bounded organelle;nucleolus;cytoskeleton organization;negative regulation o…	ko05168	Herpes simplex virus 1 infection	zinc finger protein 195 isoform 1 [Homo sapiens]	PF13465.10	Zinc-finger double domain	Zinc finger protein 195 OS=Homo sapiens OX=9606 GN=ZNF195 PE=1 SV=2	4MUHB	K	C2H2-type zinc finger	-	-	-	-	KOG1720	[V]	Defense mechanisms;	Protein tyrosine phosphatase CDC14	row-12824
gene:ENSG00000005810	MYCBP2	2.70011	-0.226054	1.78083e-05	6.86498e-05	nonsig	4.92974	5.36589	5.55959	5.45792	5.982	5.74577	2667	3099	2852	2597	2725	3213	GO:1905868;GO:0008045;GO:1902230;GO:0010228;GO:0031410;GO:0007626;GO:0007417;GO:0036464;GO:0032880;GO:0048843;GO:0033563;GO:0005739;GO:0010971;GO:0007628;GO:0097543;GO:0007517;GO:0008582;GO:0001755;GO:0006914;GO:0014069;GO:0036126;GO:0051493;GO:0016020;GO:0070936;GO:0030154;GO:0043197;GO:0010507;GO:0006397;GO:0016567;GO:0046872;GO:0043409;GO:0007601;GO:0000775;GO:0031901;GO:0072702;GO:0022038;GO:…	BP;BP;BP;BP;CC;BP;BP;CC;BP;BP;BP;CC;BP;BP;CC;BP;BP;BP;BP;CC;CC;BP;CC;BP;BP;CC;BP;BP;BP;MF;BP;BP;CC;CC;BP;BP;MF;CC;BP;BP;BP;BP;BP;CC;BP;BP;BP;CC;BP;BP;BP;BP;BP;CC;BP;BP;CC;BP;BP;CC;BP;BP;BP;MF;BP;CC;MF;BP;BP;MF;MF;MF;BP;CC;CC;BP;BP;BP;BP;MF;BP;BP;CC;BP;BP;BP;CC;BP;MF;BP;MF;BP;BP;MF;BP;MF;CC;CC;BP;CC;BP;BP;CC;BP;BP;MF;BP;BP;BP;MF;BP;BP;CC;BP;CC;BP;BP;BP;CC;CC;BP;CC;MF;BP;BP;BP;CC;CC;BP;BP;BP;BP;BP;…	regulation of 3'-UTR-mediated mRNA stabilization;motor neuron axon guidance;negative regulation of intrinsic apoptotic signaling pathway in response to DNA damage;vegetative to reproductive phase transition of meristem;cytoplasmic vesicle;locomotory behavior;central nervous system development;cytoplasmic ribonucleoprotein granule;regulation of protein localization;negative regulation of axon exte…	-	-	E3 ubiquitin-protein ligase MYCBP2 isoform X5 [Pan troglodytes]	PF08005.16	PHR domain	E3 ubiquitin-protein ligase MYCBP2 OS=Mus musculus OX=10090 GN=Mycbp2 PE=1 SV=3	4N25E	T	Bacterial SH3 domain	COG5184	Alpha-tubulin suppressor ATS1 and related RCC1 domain-containing proteins	DZ	-	KOG1428	[T]	Signal transduction mechanisms;	Inhibitor of type V adenylyl cyclases/Neuronal presynaptic protein Highwire/PAM/RPM-1	row-3439
gene:ENSG00000005812	FBXL3	4.1246	0.187234	0.000902976	0.00256026	nonsig	18.1659	18.364	17.2882	15.0244	15.0424	15.1447	2285	2488	2225	1650	1595	1966	GO:0005829;GO:0005634;GO:0043153;GO:0031146;GO:0031648;GO:0000151;GO:0048511;GO:0005654;GO:0004842;GO:0019005;GO:0016567;GO:0042752;GO:0043161;GO:0016604;	CC;CC;BP;BP;BP;CC;BP;CC;MF;CC;BP;BP;BP;CC;	cytosol;nucleus;entrainment of circadian clock by photoperiod;SCF-dependent proteasomal ubiquitin-dependent protein catabolic process;protein destabilization;ubiquitin ligase complex;rhythmic process;nucleoplasm;ubiquitin-protein transferase activity;SCF ubiquitin ligase complex;protein ubiquitination;regulation of circadian rhythm;proteasome-mediated ubiquitin-dependent protein catabolic process…	ko04710	Circadian rhythm	F-box/LRR-repeat protein 3 isoform X1 [Neogale vison]	PF00646.37	F-box domain	F-box/LRR-repeat protein 3 OS=Homo sapiens OX=9606 GN=FBXL3 PE=1 SV=1	4N4G2	S	F-box-like	-	-	-	-	-	-	-	-	row-4676
gene:ENSG00000005882	PDK2	1.9933	0.766426	6.91712e-09	4.07499e-08	nonsig	3.78156	3.63801	4.26049	2.156	2.14776	2.43717	457	454	506	228	207	273	GO:0046320;GO:0004712;GO:0005829;GO:0004722;GO:0044877;GO:0009083;GO:0031670;GO:0007283;GO:0010565;GO:0071398;GO:0005967;GO:0050848;GO:0009063;GO:0006552;GO:0072593;GO:0065003;GO:0005730;GO:0106310;GO:0008286;GO:0018105;GO:0005739;GO:0006574;GO:0035556;GO:2000811;GO:0006111;GO:0009060;GO:0004672;GO:0006006;GO:0042594;GO:0008631;GO:0005524;GO:0042593;GO:0005654;GO:0048471;GO:0008283;GO:0047323;GO:…	BP;MF;CC;MF;MF;BP;BP;BP;BP;BP;CC;BP;BP;BP;BP;BP;CC;MF;BP;BP;CC;BP;BP;BP;BP;BP;MF;BP;BP;BP;MF;BP;CC;CC;BP;MF;MF;MF;BP;CC;BP;MF;BP;BP;BP;MF;BP;BP;BP;BP;MF;CC;BP;BP;BP;MF;BP;MF;BP;BP;CC;MF;BP;BP;CC;CC;BP;BP;BP;CC;BP;	regulation of fatty acid oxidation;protein serine/threonine/tyrosine kinase activity;cytosol;protein serine/threonine phosphatase activity;protein-containing complex binding;branched-chain amino acid catabolic process;cellular response to nutrient;spermatogenesis;regulation of cellular ketone metabolic process;cellular response to fatty acid;obsolete mitochondrial pyruvate dehydrogenase complex;r…	-	-	pyruvate dehydrogenase kinase, isozyme 2 isoform X1 [Pan troglodytes]	PF10436.13	Mitochondrial branched-chain alpha-ketoacid dehydrogenase kinase	[Pyruvate dehydrogenase (acetyl-transferring)] kinase isozyme 2, mitochondrial OS=Homo sapiens OX=9606 GN=PDK2 PE=1 SV=2	4N5ET	T	Histidine kinase-like ATPases	-	-	-	-	KOG0787	[T]	Signal transduction mechanisms;	Dehydrogenase kinase	row-2250
gene:ENSG00000005884	ITGA3	6.27487	-0.333813	8.65577e-20	1.2369e-18	nonsig	65.5751	73.9856	69.3575	83.7211	82.8695	85.3668	11411	13926	12417	12886	12187	15229	GO:0031012;GO:0072678;GO:0008305;GO:0099560;GO:0042383;GO:1901388;GO:0007614;GO:0001649;GO:0035867;GO:0060326;GO:0045296;GO:0007475;GO:0016020;GO:0007414;GO:0035262;GO:0060324;GO:0072562;GO:0005765;GO:0001891;GO:0050919;GO:0045335;GO:0005161;GO:2000536;GO:0017134;GO:0030111;GO:0007166;GO:0050850;GO:1990812;GO:0002020;GO:0005886;GO:0033631;GO:0050748;GO:0031668;GO:0034683;GO:0070371;GO:0015026;GO:…	CC;BP;CC;BP;CC;BP;BP;BP;CC;BP;MF;BP;CC;BP;BP;BP;CC;CC;CC;BP;CC;MF;BP;MF;BP;BP;BP;CC;MF;CC;BP;BP;BP;CC;BP;MF;BP;BP;CC;BP;MF;BP;BP;BP;CC;CC;BP;BP;CC;BP;BP;BP;MF;BP;BP;BP;BP;BP;BP;CC;BP;BP;MF;BP;BP;BP;BP;CC;CC;BP;BP;BP;BP;CC;BP;BP;BP;BP;MF;MF;CC;BP;BP;BP;BP;BP;BP;BP;CC;MF;CC;CC;CC;CC;BP;CC;BP;BP;BP;BP;BP;BP;BP;BP;CC;CC;BP;MF;BP;CC;MF;BP;BP;CC;CC;BP;CC;BP;BP;BP;BP;BP;BP;CC;BP;CC;MF;BP;BP;MF;BP;BP;BP;…	extracellular matrix;T cell migration;integrin complex;synaptic membrane adhesion;sarcolemma;obsolete regulation of transforming growth factor beta activation;short-term memory;osteoblast differentiation;alphav-beta3 integrin-IGF-1-IGF1R complex;cell chemotaxis;cadherin binding;apposition of dorsal and ventral imaginal disc-derived wing surfaces;membrane;axonal defasciculation;gonad morphogenesis…	ko05200;ko05222;ko04151;ko05165;ko05412;ko04810;ko04640;ko04510;ko05414;ko05410;ko04512	Pathways in cancer;Small cell lung cancer;PI3K-Akt signaling pathway;Human papillomavirus infection;Arrhythmogenic right ventricular cardiomyopathy;Regulation of actin cytoskeleton;Hematopoietic cell lineage;Focal adhesion;Dilated cardiomyopathy;Hypertrophic cardiomyopathy;ECM-receptor interaction	integrin alpha-3 isoform X1 [Pan paniscus]	PF20806.1	Integrin alpha Ig-like domain 3	Integrin alpha-3 OS=Homo sapiens OX=9606 GN=ITGA3 PE=1 SV=5	4N3VJ	W	Integrin, alpha 3 (antigen CD49C, alpha 3 subunit of VLA-3 receptor)	COG2931	Ca2+-binding protein, RTX toxin-related	Q	Secondary metabolites biosynthesis, transport and catabolism	KOG3637	[W]	Extracellular structures;	Vitronectin receptor, alpha subunit	row-927
gene:ENSG00000005889	ZFX	3.37079	0.0580132	0.263345	0.374381	nonsig	9.32555	10.103	9.47484	9.1104	9.04061	9.05145	2550	2956	2658	2146	2031	2463	GO:0045892;GO:0030097;GO:0060746;GO:0022604;GO:0000981;GO:0003700;GO:0030154;GO:0046872;GO:0072707;GO:0000122;GO:0045453;GO:0001541;GO:0002682;GO:0045648;GO:0045893;GO:0045671;GO:0008284;GO:0000785;GO:0051301;GO:0019221;GO:0000978;GO:0005694;GO:0008270;GO:0003723;GO:0048872;GO:0007286;GO:0046329;GO:0032993;GO:1901989;GO:0009791;GO:0000977;GO:0048599;GO:0007249;GO:0045944;GO:0007398;GO:0032088;GO:…	BP;BP;BP;BP;MF;MF;BP;MF;BP;BP;BP;BP;BP;BP;BP;BP;BP;CC;BP;BP;MF;CC;MF;MF;BP;BP;BP;CC;BP;BP;MF;BP;BP;BP;BP;BP;MF;BP;BP;CC;MF;BP;BP;BP;MF;MF;MF;BP;BP;CC;MF;BP;BP;BP;BP;CC;MF;CC;BP;BP;BP;BP;BP;BP;MF;CC;BP;BP;MF;BP;CC;CC;MF;BP;CC;BP;BP;BP;BP;BP;BP;BP;BP;BP;MF;BP;BP;	negative regulation of DNA-templated transcription;hemopoiesis;parental behavior;regulation of cell morphogenesis;DNA-binding transcription factor activity, RNA polymerase II-specific;DNA-binding transcription factor activity;cell differentiation;metal ion binding;cellular response to sodium dodecyl sulfate;negative regulation of transcription by RNA polymerase II;bone resorption;ovarian follicle…	-	-	zinc finger X-chromosomal protein isoform X1 [Homo sapiens]	PF04704.17	Zfx / Zfy transcription activation region	Zinc finger X-chromosomal protein OS=Homo sapiens OX=9606 GN=ZFX PE=2 SV=2	4MV9B	K	zinc finger	-	-	-	-	KOG1720	[V]	Defense mechanisms;	Protein tyrosine phosphatase CDC14	row-9327
gene:ENSG00000005893	LAMP2	7.0794	0.0866411	0.000247031	0.000782766	nonsig	143.31	138.989	140.739	127.215	127.319	128.883	21784	23046	21911	17072	16270	19951	GO:0061742;GO:0005829;GO:0140507;GO:0007283;GO:0007042;GO:0031647;GO:0031088;GO:1900226;GO:0042383;GO:0101004;GO:0000421;GO:0030163;GO:0070062;GO:0097208;GO:0061740;GO:1990836;GO:0061474;GO:0005901;GO:0005615;GO:1905146;GO:0045954;GO:0006914;GO:0046716;GO:0031333;GO:0016020;GO:0035591;GO:0017038;GO:0019904;GO:0048471;GO:0044194;GO:0005802;GO:0030425;GO:0030672;GO:0030670;GO:0008200;GO:0048102;GO:…	CC;CC;BP;BP;BP;BP;CC;BP;CC;CC;CC;BP;CC;CC;BP;CC;CC;CC;CC;BP;BP;BP;BP;BP;CC;MF;BP;MF;CC;CC;CC;CC;CC;CC;MF;BP;CC;BP;BP;CC;CC;BP;CC;CC;MF;CC;CC;CC;BP;BP;BP;BP;MF;CC;CC;CC;CC;CC;CC;CC;BP;BP;CC;CC;CC;CC;CC;CC;CC;	chaperone-mediated autophagy translocation complex;cytosol;granzyme-mediated programmed cell death signaling pathway;spermatogenesis;lysosomal lumen acidification;regulation of protein stability;platelet dense granule membrane;negative regulation of NLRP3 inflammasome complex assembly;sarcolemma;cytolytic granule membrane;autophagosome membrane;protein catabolic process;extracellular exosome;alve…	ko04142;ko05152;ko04145;ko04140	Lysosome;Tuberculosis;Phagosome;Autophagy - animal	lysosome-associated membrane glycoprotein 2 isoform B precursor [Homo sapiens]	PF01299.21	Lysosome-associated membrane glycoprotein (Lamp)	Lysosome-associated membrane glycoprotein 2 OS=Homo sapiens OX=9606 GN=LAMP2 PE=1 SV=2	4MXIK	S	membrane protein 2	-	-	-	-	KOG4818	[R]	General function prediction only;	Lysosomal-associated membrane protein	row-4184
gene:ENSG00000006007	GDE1	4.90364	-0.413036	8.13831e-14	7.72528e-13	nonsig	27.0993	26.196	24.02	33.3111	31.1212	33.1312	2794	2792	2556	3024	2679	3508	GO:0030182;GO:0005829;GO:0005811;GO:0046475;GO:0007186;GO:0030424;GO:0048505;GO:0005884;GO:0031966;GO:0045666;GO:0007015;GO:0070291;GO:0007399;GO:0005739;GO:0006629;GO:0006580;GO:0047394;GO:0006644;GO:0016020;GO:0008081;GO:0034479;GO:0005576;GO:0005783;GO:0048471;GO:0021895;GO:0046872;GO:0005789;GO:0007219;GO:0071555;GO:0047389;GO:0012505;GO:0021522;GO:0030027;GO:0097038;GO:0047395;GO:0004435;GO:…	BP;CC;CC;BP;BP;CC;BP;CC;CC;BP;BP;BP;BP;CC;BP;BP;MF;BP;CC;MF;MF;CC;CC;CC;BP;MF;CC;BP;BP;MF;CC;BP;CC;CC;MF;MF;CC;CC;BP;CC;BP;MF;CC;BP;BP;BP;CC;MF;BP;MF;	neuron differentiation;cytosol;lipid droplet;glycerophospholipid catabolic process;G protein-coupled receptor signaling pathway;axon;regulation of timing of cell differentiation;actin filament;mitochondrial membrane;positive regulation of neuron differentiation;actin filament organization;N-acylethanolamine metabolic process;nervous system development;mitochondrion;lipid metabolic process;ethanol…	-	-	glycerophosphodiester phosphodiesterase 1 isoform 1 [Homo sapiens]	PF03009.21	Glycerophosphoryl diester phosphodiesterase family	Glycerophosphodiester phosphodiesterase 1 OS=Homo sapiens OX=9606 GN=GDE1 PE=1 SV=1	4N5SS	C	Glycerophosphodiester phosphodiesterase 1	COG0584	Glycerophosphoryl diester phosphodiesterase	I	Lipid transport and metabolism	KOG2258	[C]	Energy production and conversion;	Glycerophosphoryl diester phosphodiesterase	row-1396
gene:ENSG00000006015	REX1BD	3.58028	0.187485	0.225903	0.330541	nonsig	10.5299	13.5655	12.1415	10.0523	11.3099	8.75273	283	379	328	238	254	238	-	-	-	-	-	required for excision 1-B domain-containing protein isoform 1 [Homo sapiens]	PF14966.10	DNA repair REX1-B	Required for excision 1-B domain-containing protein OS=Homo sapiens OX=9606 GN=REX1BD PE=1 SV=1	4MU9P	S	Chromosome 19 open reading frame	-	-	-	-	-	-	-	-	row-9062
gene:ENSG00000006025	OSBPL7	0.635986	1.1808	1.80412e-05	6.93462e-05	up	0.819214	0.818612	0.8671	0.298738	0.296616	0.353881	111	117	118	39	37	54	GO:0035627;GO:0032433;GO:0140343;GO:0071397;GO:0016020;GO:0001403;GO:0044011;GO:0016192;GO:0055092;GO:0006893;GO:0005789;GO:0031901;GO:0034727;GO:0045335;GO:0120020;GO:0051897;GO:0005886;GO:0005769;GO:0015248;GO:0005774;GO:0031902;GO:0005811;GO:0009536;GO:0005545;GO:0006699;GO:0043325;GO:0010506;GO:0070062;GO:0007286;GO:0071561;GO:0016125;GO:0032367;GO:0005783;GO:0005802;GO:0032934;GO:0000742;GO:…	BP;CC;MF;BP;CC;BP;BP;BP;BP;BP;CC;CC;BP;CC;MF;BP;CC;CC;MF;CC;CC;CC;CC;MF;BP;MF;BP;CC;BP;CC;BP;BP;CC;CC;MF;BP;MF;BP;CC;BP;MF;BP;CC;BP;MF;BP;MF;MF;CC;CC;MF;CC;CC;CC;CC;MF;CC;MF;CC;BP;CC;CC;BP;BP;BP;MF;CC;BP;BP;BP;CC;BP;CC;CC;MF;CC;CC;CC;BP;CC;BP;CC;BP;BP;CC;BP;BP;MF;BP;BP;BP;BP;CC;BP;BP;CC;CC;MF;BP;BP;CC;CC;CC;BP;MF;BP;MF;	ceramide transport;filopodium tip;phosphatidylserine transfer activity;cellular response to cholesterol;membrane;invasive growth in response to glucose limitation;single-species biofilm formation on inanimate substrate;vesicle-mediated transport;sterol homeostasis;Golgi to plasma membrane transport;endoplasmic reticulum membrane;early endosome membrane;piecemeal microautophagy of the nucleus;phag…	-	-	oxysterol-binding protein-related protein 7 isoform X1 [Homo sapiens]	PF01237.22	Oxysterol-binding protein	Oxysterol-binding protein-related protein 7 OS=Homo sapiens OX=9606 GN=OSBPL7 PE=1 SV=1	4MUG9	I	Pleckstrin homology domain	-	-	-	-	KOG1737	[I]	Lipid transport and metabolism;	Oxysterol-binding protein	row-3449
gene:ENSG00000006062	MAP3K14	3.81632	-0.749828	2.20967e-37	8.42022e-36	nonsig	9.94295	10.7934	10.3753	16.5264	17.0465	15.8323	1578	1849	1631	2329	2272	2587	GO:0034063;GO:0003231;GO:0032874;GO:0003779;GO:0018105;GO:0008340;GO:0021764;GO:0006606;GO:0050770;GO:0045296;GO:0006914;GO:0051493;GO:0016020;GO:0030833;GO:0030036;GO:0051496;GO:0043010;GO:0097194;GO:0051510;GO:0060215;GO:0045773;GO:0030296;GO:0007059;GO:0032956;GO:1901925;GO:0090063;GO:0005886;GO:0140281;GO:0042542;GO:0000785;GO:0006972;GO:0000131;GO:1903608;GO:0061029;GO:0007030;GO:0008270;GO:…	BP;BP;BP;MF;BP;BP;BP;BP;BP;MF;BP;BP;CC;BP;BP;BP;BP;BP;BP;BP;BP;MF;BP;BP;BP;BP;CC;BP;BP;CC;BP;CC;BP;BP;BP;MF;BP;CC;BP;BP;CC;BP;BP;BP;BP;BP;BP;BP;BP;BP;BP;BP;BP;BP;BP;BP;BP;BP;CC;BP;BP;BP;BP;BP;BP;BP;BP;CC;BP;MF;BP;BP;BP;BP;BP;MF;BP;BP;CC;BP;BP;CC;BP;BP;BP;CC;BP;CC;BP;BP;CC;BP;BP;BP;MF;BP;CC;BP;MF;CC;BP;CC;CC;CC;BP;BP;BP;BP;CC;BP;MF;BP;BP;BP;BP;BP;MF;BP;BP;BP;BP;BP;CC;MF;BP;BP;CC;BP;CC;CC;CC;BP;BP;…	stress granule assembly;cardiac ventricle development;positive regulation of stress-activated MAPK cascade;actin binding;peptidyl-serine phosphorylation;determination of adult lifespan;amygdala development;protein import into nucleus;regulation of axonogenesis;cadherin binding;autophagy;regulation of cytoskeleton organization;membrane;regulation of actin filament polymerization;actin cytoskeleton…	ko04380;ko04210;ko04064;ko05169;ko05120;ko04672;ko04010;ko04625;ko04668;ko04660;ko05166	Osteoclast differentiation;Apoptosis;NF-kappa B signaling pathway;Epstein-Barr virus infection;Epithelial cell signaling in Helicobacter pylori infection;Intestinal immune network for IgA production;MAPK signaling pathway;C-type lectin receptor signaling pathway;TNF signaling pathway;T cell receptor signaling pathway;Human T-cell leukemia virus 1 infection	mitogen-activated protein kinase kinase kinase 14 [Homo sapiens]	PF00069.29	Protein kinase domain	Mitogen-activated protein kinase kinase kinase 14 OS=Homo sapiens OX=9606 GN=MAP3K14 PE=1 SV=2	4N1Q0	T	Mitogen-activated protein kinase kinase kinase 14	COG2815	PASTA domain, binds beta-lactams	M	Cell wall/membrane/envelope biogenesis	KOG0198	[T]	Signal transduction mechanisms;	MEKK and related serine/threonine protein kinases	row-347
gene:ENSG00000006118	TMEM132A	4.05353	-0.516483	2.18213e-16	2.50322e-15	nonsig	12.6465	13.7143	13.7257	17.1395	18.5862	18.9525	1526	1788	1709	1842	1888	2365	GO:0071542;GO:0005789;GO:0043069;GO:0010923;GO:0005886;GO:0042177;GO:0070301;GO:0030177;GO:0016020;GO:0035677;GO:0000139;GO:0060117;GO:0005783;GO:0050910;GO:0044297;GO:0061357;GO:0070062;GO:0005788;GO:0042803;	BP;CC;BP;BP;CC;BP;BP;BP;CC;BP;CC;BP;CC;BP;CC;BP;CC;CC;MF;	dopaminergic neuron differentiation;endoplasmic reticulum membrane;negative regulation of programmed cell death;negative regulation of phosphatase activity;plasma membrane;negative regulation of protein catabolic process;cellular response to hydrogen peroxide;positive regulation of Wnt signaling pathway;membrane;posterior lateral line neuromast hair cell development;Golgi membrane;auditory recept…	-	-	transmembrane protein 132A isoform a precursor [Homo sapiens]	PF16070.9	Transmembrane protein family 132	Transmembrane protein 132A OS=Homo sapiens OX=9606 GN=TMEM132A PE=1 SV=1	4N39K	S	Transmembrane protein 132A	-	-	-	-	KOG4789	[S]	Function unknown;	Uncharacterized conserved protein	row-1155
gene:ENSG00000006125	AP2B1	6.35505	-0.0161995	0.527393	0.641393	nonsig	83.1175	83.6311	82.2835	79.7129	78.8717	77.7139	16133	17658	16303	13727	13192	16007	GO:0030136;GO:0006896;GO:0048490;GO:0000281;GO:0120283;GO:0051285;GO:0007596;GO:0005739;GO:0030134;GO:0030324;GO:0098894;GO:0005905;GO:0016020;GO:0016192;GO:0048007;GO:0005765;GO:0030124;GO:0007338;GO:0008089;GO:0016182;GO:0006886;GO:0048488;GO:0051138;GO:0098978;GO:0005886;GO:0030659;GO:0005769;GO:0016183;GO:0019901;GO:0031267;GO:0043424;GO:0098884;GO:0048872;GO:0098541;GO:0030119;GO:0030123;GO:…	CC;BP;BP;BP;MF;CC;BP;CC;CC;BP;CC;CC;CC;BP;BP;CC;CC;BP;BP;BP;BP;BP;BP;CC;CC;CC;CC;BP;MF;MF;MF;BP;BP;CC;CC;CC;BP;BP;BP;BP;BP;MF;BP;BP;CC;CC;BP;CC;CC;CC;CC;BP;BP;BP;BP;CC;BP;BP;CC;BP;BP;BP;BP;CC;CC;BP;CC;BP;BP;BP;CC;BP;BP;BP;BP;CC;MF;BP;BP;BP;BP;CC;CC;MF;CC;BP;CC;BP;CC;CC;CC;BP;MF;MF;CC;CC;BP;BP;BP;CC;BP;MF;CC;CC;CC;BP;BP;BP;BP;BP;BP;BP;BP;BP;CC;BP;MF;BP;CC;CC;BP;BP;BP;BP;CC;CC;CC;BP;BP;BP;BP;CC;CC;…	clathrin-coated vesicle;Golgi to vacuole transport;anterograde synaptic vesicle transport;mitotic cytokinesis;protein serine/threonine kinase binding;cell cortex of cell tip;blood coagulation;mitochondrion;COPII-coated ER to Golgi transport vesicle;lung development;extrinsic component of presynaptic endocytic zone membrane;clathrin-coated pit;membrane;vesicle-mediated transport;antigen processing…	ko04144;ko04721;ko05016;ko04961	Endocytosis;Synaptic vesicle cycle;Huntington disease;Endocrine and other factor-regulated calcium reabsorption	AP-2 complex subunit beta isoform X1 [Vulpes vulpes]	PF01602.24	Adaptin N terminal region	AP-1 complex subunit beta-1 OS=Bos taurus OX=9913 GN=AP2B1 PE=2 SV=1	48Z4N	U	complex, subunit	-	-	-	-	KOG1061	[U]	Intracellular trafficking, secretion, and vesicular transport;	Vesicle coat complex AP-1/AP-2/AP-4, beta subunit	row-10903
gene:ENSG00000006194	ZNF263	3.72916	0.217153	0.000977023	0.00274982	nonsig	12.6088	13.4815	12.9931	10.9477	11.7993	11.8977	1561	1789	1755	1165	1142	1416	GO:0005829;GO:0007283;GO:0000978;GO:0045654;GO:0045892;GO:0005634;GO:1990837;GO:0008270;GO:0005694;GO:0001701;GO:0003723;GO:0005730;GO:0043066;GO:0007010;GO:0051781;GO:0006359;GO:1901989;GO:0006629;GO:0031965;GO:0006914;GO:0043565;GO:0022604;GO:0000981;GO:0003700;GO:0001227;GO:0005654;GO:0030154;GO:0007040;GO:0010507;GO:0042802;GO:0006366;GO:0046872;GO:0007049;GO:0000977;GO:0000976;GO:0072707;GO:…	CC;BP;MF;BP;BP;CC;MF;MF;CC;BP;MF;CC;BP;BP;BP;BP;BP;BP;CC;BP;MF;BP;MF;MF;MF;CC;BP;BP;BP;MF;BP;MF;BP;MF;MF;BP;MF;BP;BP;MF;BP;BP;MF;BP;BP;BP;BP;MF;BP;BP;CC;BP;CC;BP;BP;BP;BP;BP;BP;CC;	cytosol;spermatogenesis;RNA polymerase II cis-regulatory region sequence-specific DNA binding;positive regulation of megakaryocyte differentiation;negative regulation of DNA-templated transcription;nucleus;sequence-specific double-stranded DNA binding;zinc ion binding;chromosome;in utero embryonic development;RNA binding;nucleolus;negative regulation of apoptotic process;cytoskeleton organization…	-	-	zinc finger protein 263 isoform 2 [Homo sapiens]	PF13465.10	Zinc-finger double domain	Zinc finger protein 263 OS=Homo sapiens OX=9606 GN=ZNF263 PE=1 SV=2	4MVR4	K	leucine rich region	-	-	-	-	KOG1720	[V]	Defense mechanisms;	Protein tyrosine phosphatase CDC14	row-4710
gene:ENSG00000006282	SPATA20	3.27533	0.330551	0.000149092	0.000490597	nonsig	10.1142	9.9462	9.83286	8.21628	7.01781	7.45945	995	1046	999	710	580	761	GO:0007283;GO:0003824;GO:0005975;GO:0030154;GO:0005576;	BP;MF;BP;BP;CC;	spermatogenesis;catalytic activity;carbohydrate metabolic process;cell differentiation;extracellular region;	-	-	spermatogenesis-associated protein 20 isoform 1 precursor [Homo sapiens]	PF03190.19	Protein of unknown function, DUF255	Spermatogenesis-associated protein 20 OS=Homo sapiens OX=9606 GN=SPATA20 PE=2 SV=3	4N2QQ	O	Protein of unknown function, DUF255	COG1331	Uncharacterized conserved protein YyaL, SSP411 family, contains thoiredoxin and six-hairpin glycosidase-like domains	R	General function prediction only	KOG2244	[R]	General function prediction only;	Highly conserved protein containing a thioredoxin domain	row-4029
gene:ENSG00000006327	TNFRSF12A	6.34493	-0.203171	0.000125686	0.000420571	nonsig	79.914	72.5257	76.157	82.1866	84.551	87.3032	2805	2741	2739	2526	2483	3092	-	-	-	-	-	tumor necrosis factor receptor superfamily member 12A isoform X1 [Balaenoptera ricei]	PF12191.12	Tumour necrosis factor receptor stn_TNFRSF12A_TNFR domain	-	4MJEY	T	Tumour necrosis factor receptor stn_TNFRSF12A_TNFR domain	-	-	-	-	-	-	-	-	row-3962
gene:ENSG00000006432	MAP3K9	1.08018	-0.341298	0.571113	0.681073	nonsig	0.799959	1.32628	1.34815	1.19583	1.15272	0.922047	113	564	419	383	375	395	GO:1905868;GO:0019905;GO:0071361;GO:0043304;GO:0042383;GO:0001649;GO:0032880;GO:0010305;GO:0120283;GO:0003779;GO:0018105;GO:0030155;GO:0008340;GO:2000772;GO:0010344;GO:1900006;GO:0051015;GO:0006914;GO:0007224;GO:0016020;GO:0034142;GO:1900272;GO:0030833;GO:0046960;GO:0051493;GO:0150012;GO:0030036;GO:0010212;GO:0051496;GO:0001891;GO:0051017;GO:0001725;GO:0007059;GO:0048813;GO:2000069;GO:0032956;GO:…	BP;MF;BP;BP;CC;BP;BP;BP;MF;MF;BP;BP;BP;BP;BP;BP;MF;BP;BP;CC;BP;BP;BP;BP;BP;BP;BP;BP;BP;CC;BP;CC;BP;BP;BP;BP;MF;CC;BP;BP;CC;BP;CC;BP;BP;BP;BP;BP;CC;MF;BP;BP;CC;BP;BP;BP;MF;BP;BP;MF;CC;BP;BP;BP;BP;BP;BP;BP;MF;BP;MF;BP;CC;BP;BP;BP;BP;BP;BP;BP;BP;BP;MF;MF;BP;BP;BP;BP;BP;CC;BP;BP;CC;BP;CC;BP;BP;BP;BP;MF;BP;BP;BP;MF;BP;BP;BP;BP;MF;BP;BP;CC;BP;BP;BP;BP;CC;BP;CC;BP;BP;BP;BP;BP;MF;BP;CC;BP;BP;BP;BP;MF;MF;…	regulation of 3'-UTR-mediated mRNA stabilization;syntaxin binding;cellular response to ethanol;regulation of mast cell degranulation;sarcolemma;osteoblast differentiation;regulation of protein localization;leaf vascular tissue pattern formation;protein serine/threonine kinase binding;actin binding;peptidyl-serine phosphorylation;regulation of cell adhesion;determination of adult lifespan;regulati…	-	-	mitogen-activated protein kinase kinase kinase 9 isoform 1 [Homo sapiens]	PF00069.29	Protein kinase domain	Mitogen-activated protein kinase kinase kinase 9 OS=Homo sapiens OX=9606 GN=MAP3K9 PE=1 SV=3	4MVAQ	T	Src homology 3 domains	COG1595	DNA-directed RNA polymerase specialized sigma subunit, sigma24 family	K	Transcription	KOG0192	[T]	Signal transduction mechanisms;	Tyrosine kinase specific for activated (GTP-bound) p21cdc42Hs	row-11119
gene:ENSG00000006451	RALA	4.41761	0.295177	5.90341e-08	3.13266e-07	nonsig	23.304	22.8331	23.0884	17.8821	17.983	18.0506	2322	2464	2379	1571	1516	1865	GO:0031012;GO:0007614;GO:0120283;GO:0019887;GO:0008340;GO:0003428;GO:0035014;GO:0022604;GO:0016020;GO:0030833;GO:0030036;GO:0020002;GO:0043422;GO:0045335;GO:0032956;GO:0007166;GO:0005886;GO:0043495;GO:0140986;GO:0005769;GO:0007422;GO:0006972;GO:0070371;GO:0002168;GO:0045874;GO:0072697;GO:0050848;GO:0046579;GO:0008286;GO:0070062;GO:0043548;GO:0051491;GO:0042088;GO:0043052;GO:0060441;GO:0043410;GO:…	CC;BP;MF;MF;BP;BP;MF;BP;CC;BP;BP;CC;MF;CC;BP;BP;CC;MF;BP;CC;BP;BP;BP;BP;BP;BP;BP;BP;BP;CC;MF;BP;BP;BP;BP;BP;BP;BP;BP;BP;BP;BP;BP;BP;BP;BP;CC;BP;BP;BP;BP;BP;CC;BP;BP;BP;BP;BP;BP;BP;CC;BP;BP;BP;BP;CC;BP;BP;BP;BP;BP;BP;BP;BP;CC;CC;BP;BP;BP;BP;BP;MF;CC;MF;BP;BP;BP;BP;CC;CC;BP;BP;BP;BP;BP;BP;BP;MF;BP;CC;BP;BP;BP;BP;CC;BP;BP;BP;CC;BP;BP;BP;BP;BP;CC;BP;BP;MF;BP;BP;BP;CC;BP;BP;BP;BP;BP;BP;CC;CC;BP;BP;BP;…	extracellular matrix;short-term memory;protein serine/threonine kinase binding;protein kinase regulator activity;determination of adult lifespan;chondrocyte intercalation involved in growth plate cartilage morphogenesis;phosphatidylinositol 3-kinase regulator activity;regulation of cell morphogenesis;membrane;regulation of actin filament polymerization;actin cytoskeleton organization;host cell pl…	ko04014;ko04072;ko05200;ko05212;ko04015;ko05210	Ras signaling pathway;Phospholipase D signaling pathway;Pathways in cancer;Pancreatic cancer;Rap1 signaling pathway;Colorectal cancer	ras-related protein Ral-A isoform X1 [Homo sapiens]	PF00071.26	Ras family	Ras-related protein Ral-A OS=Homo sapiens OX=9606 GN=RALA PE=1 SV=1	4MYJX	U	Ras of Complex, Roc, domain of DAPkinase	COG1100	GTPase SAR1 family domain	R	General function prediction only	KOG0395	[R]	General function prediction only;	Ras-related GTPase	row-2498
gene:ENSG00000006453	BAIAP2L1	3.11638	0.878187	2.05514e-26	4.55739e-25	nonsig	10.8795	10.0499	10.7758	5.74315	5.75543	5.04057	1434	1426	1456	667	635	683	GO:0030182;GO:0099524;GO:0005829;GO:0099175;GO:0007409;GO:0005543;GO:0007155;GO:0098685;GO:2000463;GO:1905232;GO:0007266;GO:0003779;GO:0016358;GO:0008286;GO:0070062;GO:0043005;GO:0071498;GO:0007169;GO:0034334;GO:0061024;GO:0043198;GO:0061845;GO:0016020;GO:0005874;GO:1905274;GO:0005654;GO:0030838;GO:0043197;GO:0030175;GO:0099092;GO:0098793;GO:0042802;GO:0099523;GO:0008360;GO:0071439;GO:0072102;GO:…	BP;CC;CC;BP;BP;MF;BP;CC;BP;BP;BP;MF;BP;BP;CC;CC;BP;BP;BP;BP;CC;CC;CC;CC;BP;CC;BP;CC;CC;CC;CC;MF;CC;BP;CC;BP;BP;CC;CC;BP;MF;CC;BP;BP;MF;BP;BP;BP;BP;CC;BP;CC;CC;CC;CC;CC;BP;CC;BP;MF;CC;BP;MF;CC;CC;BP;CC;MF;MF;BP;MF;BP;CC;CC;MF;CC;BP;CC;CC;CC;MF;BP;	neuron differentiation;postsynaptic cytosol;cytosol;regulation of postsynapse organization;axonogenesis;phospholipid binding;cell adhesion;Schaffer collateral - CA1 synapse;positive regulation of excitatory postsynaptic potential;cellular response to L-glutamate;Rho protein signal transduction;actin binding;dendrite development;insulin receptor signaling pathway;extracellular exosome;neuron proje…	-	-	brain-specific angiogenesis inhibitor 1-associated protein 2-like protein 1 [Homo sapiens]	PF08397.15	IRSp53/MIM homology domain	Brain-specific angiogenesis inhibitor 1-associated protein 2-like protein 1 OS=Homo sapiens OX=9606 GN=BAIAP2L1 PE=1 SV=2	4MY7D	Z	BAI1-associated protein 2-like 1	-	-	-	-	-	-	-	-	row-597
gene:ENSG00000006459	KDM7A	1.48439	0.224241	0.0304589	0.060044	nonsig	2.16509	1.90669	1.88382	1.62474	1.59647	1.65375	722	684	644	478	446	567	GO:0045943;GO:0045892;GO:0010228;GO:2000028;GO:0000792;GO:0032454;GO:0030097;GO:0007420;GO:0000981;GO:0003700;GO:0000781;GO:0046872;GO:0043524;GO:0003712;GO:0035097;GO:0000122;GO:0140678;GO:0045893;GO:0005506;GO:0010964;GO:0000785;GO:0140680;GO:0048515;GO:0048703;GO:0060319;GO:0000978;GO:0033696;GO:0021678;GO:0006338;GO:0008270;GO:0005694;GO:0003723;GO:0000987;GO:0070062;GO:0006325;GO:0140683;GO:…	BP;BP;BP;BP;CC;MF;BP;BP;MF;MF;CC;MF;BP;MF;CC;BP;MF;BP;MF;BP;CC;MF;BP;BP;BP;MF;BP;BP;BP;MF;CC;MF;MF;CC;BP;MF;MF;BP;CC;BP;CC;MF;BP;BP;BP;CC;MF;BP;BP;BP;BP;BP;BP;MF;MF;BP;BP;MF;CC;BP;BP;BP;BP;BP;BP;MF;BP;BP;CC;MF;CC;CC;CC;BP;CC;BP;BP;MF;BP;BP;BP;CC;MF;BP;BP;MF;CC;CC;BP;MF;BP;BP;BP;CC;BP;BP;BP;CC;MF;MF;CC;MF;BP;BP;BP;BP;BP;MF;CC;MF;CC;BP;MF;BP;CC;CC;BP;BP;BP;CC;BP;BP;BP;BP;BP;BP;BP;BP;CC;BP;BP;BP;BP;	positive regulation of transcription by RNA polymerase I;negative regulation of DNA-templated transcription;vegetative to reproductive phase transition of meristem;regulation of photoperiodism, flowering;heterochromatin;histone H3K9 demethylase activity;hemopoiesis;brain development;DNA-binding transcription factor activity, RNA polymerase II-specific;DNA-binding transcription factor activity;chr…	-	-	lysine-specific demethylase 7A [Homo sapiens]	PF17811.5	Jumonji helical domain	Lysine-specific demethylase 7A OS=Homo sapiens OX=9606 GN=KDM7A PE=1 SV=2	4MTBW	B	Lysine (K)-specific demethylase 7A	-	-	-	-	KOG1633	[B]	Chromatin structure and dynamics;	F-box protein JEMMA and related proteins with JmjC, PHD, F-box and LRR domains	row-6726
gene:ENSG00000006468	ETV1	2.7334	0.0379716	0.618761	0.719961	nonsig	5.36595	5.45041	7.18714	5.15902	5.42854	5.4984	1095	1219	1242	904	920	1112	GO:0071542;GO:0008045;GO:0007274;GO:0048691;GO:0045892;GO:0001825;GO:0031966;GO:1903688;GO:0007626;GO:0001707;GO:0003676;GO:0035259;GO:0048514;GO:0043005;GO:0007565;GO:0045677;GO:0008340;GO:0005739;GO:0001709;GO:0045603;GO:0030324;GO:0007517;GO:0035157;GO:0030097;GO:0048664;GO:0006914;GO:0000981;GO:0050729;GO:0003700;GO:0048133;GO:0030154;GO:0030374;GO:0030578;GO:0050860;GO:0017151;GO:0048863;GO:…	BP;BP;BP;BP;BP;BP;CC;BP;BP;BP;MF;MF;BP;CC;BP;BP;BP;CC;BP;BP;BP;BP;BP;BP;BP;BP;MF;BP;MF;BP;BP;MF;BP;BP;MF;BP;BP;BP;BP;BP;BP;BP;BP;BP;BP;BP;BP;BP;BP;BP;BP;BP;BP;BP;CC;CC;BP;BP;CC;BP;BP;CC;CC;BP;BP;BP;BP;MF;BP;BP;CC;BP;BP;BP;BP;CC;BP;BP;BP;BP;BP;BP;BP;BP;CC;BP;MF;BP;MF;CC;BP;BP;BP;BP;BP;BP;CC;BP;BP;BP;MF;BP;BP;BP;BP;BP;BP;BP;BP;BP;BP;BP;BP;BP;BP;CC;MF;MF;BP;BP;BP;BP;BP;BP;BP;BP;BP;MF;CC;MF;BP;BP;MF;…	dopaminergic neuron differentiation;motor neuron axon guidance;neuromuscular synaptic transmission;positive regulation of axon extension involved in regeneration;negative regulation of DNA-templated transcription;blastocyst formation;mitochondrial membrane;positive regulation of border follicle cell migration;locomotory behavior;mesoderm formation;nucleic acid binding;nuclear glucocorticoid recep…	ko05202	Transcriptional misregulation in cancer	ETS translocation variant 1 isoform X1 [Homo sapiens]	PF04621.17	PEA3 subfamily ETS-domain transcription factor N terminal domain	ETS translocation variant 1 OS=Homo sapiens OX=9606 GN=ETV1 PE=1 SV=2	4MYYB	K	variant 1	-	-	-	-	KOG3806	[K]	Transcription;	Predicted transcription factor	row-11396
gene:ENSG00000006530	AGK	4.28948	-0.141461	0.0122761	0.0269705	nonsig	15.8609	16.9127	18.0901	25.7497	17.6572	18.4338	1969	2238	2195	1899	1795	2297	GO:0071215;GO:0090280;GO:0005829;GO:0032760;GO:0006669;GO:0004143;GO:0031267;GO:0005634;GO:0045039;GO:1904959;GO:0031966;GO:0030148;GO:0000786;GO:0006665;GO:0047620;GO:0046513;GO:0008654;GO:0005739;GO:0046486;GO:2001169;GO:0002720;GO:0046834;GO:0000325;GO:0017050;GO:0009737;GO:0016020;GO:0005524;GO:0042393;GO:0005654;GO:0038036;GO:0005783;GO:0007420;GO:0008283;GO:0009705;GO:0042721;GO:0043065;GO:…	BP;BP;CC;BP;BP;MF;MF;CC;BP;BP;CC;BP;CC;BP;MF;BP;BP;CC;BP;BP;BP;BP;CC;MF;BP;CC;MF;MF;CC;MF;CC;BP;BP;CC;CC;BP;BP;BP;BP;MF;BP;CC;BP;CC;BP;MF;BP;BP;MF;BP;BP;BP;BP;MF;BP;BP;CC;BP;BP;MF;MF;CC;BP;BP;CC;BP;CC;CC;BP;	cellular response to abscisic acid stimulus;positive regulation of calcium ion import;cytosol;positive regulation of tumor necrosis factor production;sphinganine-1-phosphate biosynthetic process;ATP-dependent diacylglycerol kinase activity;small GTPase binding;nucleus;protein insertion into mitochondrial inner membrane;regulation of cytochrome-c oxidase activity;mitochondrial membrane;sphingolipi…	ko01100;ko00561	Metabolic pathways;Glycerolipid metabolism	acylglycerol kinase, mitochondrial isoform X1 [Homo sapiens]	PF19712.3	Acylglycerol kinase C-terminal	Acylglycerol kinase, mitochondrial OS=Homo sapiens OX=9606 GN=AGK PE=1 SV=2	4N5CI	H	Lipid kinase that can phosphorylate both monoacylglycerol and diacylglycerol to form lysophosphatidic acid (LPA) and phosphatidic acid (PA), respectively. Does not phosphorylate sphingosine. Independently of its lipid kinase activity, acts as a component of the TIM22 complex. The TIM22 complex mediates the import and insertion of multi-pass transmembrane proteins into the mitochondrial inner memb…	COG1597	Phosphatidylglycerol kinase, diacylglycerol kinase family	IR	-	KOG4435	[IT]	Lipid transport and metabolism; Signal transduction mechanisms;	Predicted lipid kinase	row-6035
gene:ENSG00000006534	ALDH3B1	1.62787	0.0367547	0.838205	0.888343	nonsig	2.26676	2.08685	1.896	2.47217	1.84945	2.016	209	207	179	168	137	188	GO:0033737;GO:0010492;GO:0046458;GO:0014070;GO:0004028;GO:0007417;GO:0006714;GO:0005739;GO:0009447;GO:0047770;GO:0009450;GO:0046577;GO:0016020;GO:0009269;GO:0046872;GO:0006081;GO:0009651;GO:0005789;GO:0043448;GO:0007584;GO:0006805;GO:0019596;GO:0019145;GO:0005886;GO:0009570;GO:0019285;GO:0009943;GO:0006540;GO:0008284;GO:0007422;GO:0004029;GO:0043878;GO:0034599;GO:0005811;GO:0051384;GO:0009536;GO:…	MF;BP;BP;BP;MF;BP;BP;CC;BP;MF;BP;MF;CC;BP;MF;BP;BP;CC;BP;BP;BP;BP;MF;CC;CC;BP;BP;BP;BP;BP;MF;MF;BP;CC;BP;CC;MF;MF;BP;CC;BP;MF;BP;CC;BP;CC;CC;MF;MF;MF;MF;BP;BP;BP;BP;MF;BP;BP;MF;CC;BP;CC;BP;BP;BP;CC;BP;MF;CC;BP;BP;BP;MF;CC;BP;BP;MF;MF;CC;MF;BP;BP;BP;BP;CC;MF;CC;BP;BP;BP;CC;MF;CC;MF;BP;CC;MF;BP;CC;MF;CC;CC;MF;CC;CC;CC;BP;BP;BP;BP;BP;CC;MF;MF;CC;BP;CC;BP;MF;CC;BP;CC;CC;MF;	obsolete 1-pyrroline dehydrogenase activity;maintenance of shoot apical meristem identity;hexadecanal metabolic process;response to organic cyclic compound;3-chloroallyl aldehyde dehydrogenase activity;central nervous system development;sesquiterpenoid metabolic process;mitochondrion;putrescine catabolic process;carboxylate reductase activity;gamma-aminobutyric acid catabolic process;long-chain-a…	ko01100;ko00410;ko00340;ko00350;ko00982;ko00360;ko05204;ko00980;ko00010	Metabolic pathways;beta-Alanine metabolism;Histidine metabolism;Tyrosine metabolism;Drug metabolism - cytochrome P450;Phenylalanine metabolism;Chemical carcinogenesis - DNA adducts;Metabolism of xenobiotics by cytochrome P450;Glycolysis / Gluconeogenesis	aldehyde dehydrogenase family 3 member B1 isoform a [Homo sapiens]	PF00171.26	Aldehyde dehydrogenase family	Aldehyde dehydrogenase family 3 member B1 OS=Homo sapiens OX=9606 GN=ALDH3B1 PE=1 SV=1	4N5V6	C	Aldehyde dehydrogenase 3 family, member B1	COG1012	Acyl-CoA reductase or other NAD-dependent aldehyde dehydrogenase	I	Lipid transport and metabolism	KOG2456	[C]	Energy production and conversion;	Aldehyde dehydrogenase	row-12511
gene:ENSG00000006576	PHTF2	5.00214	0.0330442	0.366946	0.486996	nonsig	32.2234	32.5444	31.6523	29.8487	29.8528	30.279	5473	5984	5563	4487	4281	5339	GO:0007283;GO:0005789;GO:0016020;GO:0055085;GO:0005783;GO:0005794;GO:0015267;GO:0033106;	BP;CC;CC;BP;CC;CC;MF;CC;	spermatogenesis;endoplasmic reticulum membrane;membrane;transmembrane transport;endoplasmic reticulum;Golgi apparatus;channel activity;cis-Golgi network membrane;	-	-	protein PHTF2 isoform 10 [Homo sapiens]	PF12129.12	Homeodomain containing protein PHTF1/2, N-terminal	Protein PHTF2 OS=Homo sapiens OX=9606 GN=PHTF2 PE=2 SV=2	4N4C4	S	Male germ-cell putative homeodomain transcription factor	-	-	-	-	-	-	-	-	row-9991
gene:ENSG00000006607	FARP2	2.97899	-0.0862966	0.212603	0.314939	nonsig	6.44924	7.27938	6.74536	6.43821	6.97986	7.47177	1287	1387	1383	1139	1170	1337	GO:0072678;GO:0150054;GO:0003015;GO:0003779;GO:0005923;GO:0006405;GO:0007267;GO:0051015;GO:0008180;GO:0045296;GO:0060446;GO:0016020;GO:0030833;GO:0016567;GO:0045216;GO:0030036;GO:0072562;GO:0051017;GO:1904778;GO:0050773;GO:0048813;GO:0051924;GO:0032956;GO:0042119;GO:0005886;GO:0005769;GO:0006972;GO:0031143;GO:0072697;GO:0070062;GO:0071803;GO:0071404;GO:0060857;GO:2000146;GO:0001784;GO:0034260;GO:…	BP;BP;BP;MF;CC;BP;BP;MF;CC;MF;BP;CC;BP;BP;BP;BP;CC;BP;BP;BP;BP;BP;BP;BP;CC;CC;BP;CC;BP;CC;BP;BP;BP;BP;MF;BP;CC;BP;BP;CC;BP;BP;CC;BP;BP;BP;BP;MF;BP;CC;BP;BP;CC;CC;CC;BP;BP;BP;MF;BP;CC;CC;BP;BP;MF;CC;BP;CC;CC;BP;BP;BP;BP;BP;BP;BP;BP;CC;BP;BP;BP;BP;CC;BP;BP;BP;MF;BP;BP;BP;CC;MF;BP;BP;CC;BP;MF;MF;CC;MF;CC;BP;BP;BP;MF;CC;BP;BP;CC;BP;BP;BP;BP;MF;BP;MF;MF;BP;BP;MF;BP;BP;BP;CC;BP;BP;CC;BP;BP;MF;BP;BP;BP;…	T cell migration;regulation of postsynaptic neurotransmitter receptor diffusion trapping;heart process;actin binding;bicellular tight junction;RNA export from nucleus;cell-cell signaling;actin filament binding;COP9 signalosome;cadherin binding;branching involved in open tracheal system development;membrane;regulation of actin filament polymerization;protein ubiquitination;cell-cell junction organ…	ko04520;ko04015	Adherens junction;Rap1 signaling pathway	FERM, ARHGEF and pleckstrin domain-containing protein 2 isoform X2 [Homo sapiens]	PF00621.24	RhoGEF domain	FERM, ARHGEF and pleckstrin domain-containing protein 2 OS=Homo sapiens OX=9606 GN=FARP2 PE=1 SV=3	4MYZS	T	FERM adjacent (FA)	-	-	-	-	KOG3531	[T]	Signal transduction mechanisms;	Rho guanine nucleotide exchange factor CDEP	row-8951
gene:ENSG00000006625	GGCT	5.56725	-0.456687	2.72179e-12	2.27577e-11	nonsig	40.9685	37.5096	43.1791	51.7479	53.431	54.4237	1558	1539	1667	1719	1698	2138	GO:0005829;GO:0003839;GO:0070062;GO:0001836;GO:0042803;	CC;MF;CC;BP;MF;	cytosol;gamma-glutamylcyclotransferase activity;extracellular exosome;release of cytochrome c from mitochondria;protein homodimerization activity;	ko01100;ko00480	Metabolic pathways;Glutathione metabolism	gamma-glutamylcyclotransferase isoform X1 [Pan paniscus]	PF13772.10	AIG2-like family	Gamma-glutamylcyclotransferase OS=Homo sapiens OX=9606 GN=GGCT PE=1 SV=1	4N0Q9	S	AIG2-like family	COG2105	Predicted gamma-glutamylamine cyclotransferase YtfP, GGCT/AIG2-like family	E	Amino acid transport and metabolism	KOG4059	[S]	Function unknown;	Uncharacterized conserved protein	row-1585
gene:ENSG00000006634	DBF4	5.33929	-0.471004	6.0721e-23	1.0765e-21	nonsig	32.8053	34.876	34.1767	44.4484	45.6217	47.7036	3188	3595	3235	3603	3595	4589	GO:0007307;GO:0019901;GO:0005634;GO:0006338;GO:0008270;GO:0003676;GO:0070775;GO:0010971;GO:0007304;GO:0030295;GO:0043539;GO:0046716;GO:0005654;GO:0031431;GO:0007049;GO:0003677;GO:0072499;GO:0045740;GO:0007089;GO:0000082;GO:0004674;GO:1901987;GO:0006260;GO:0010571;GO:0005737;GO:0008284;GO:0008047;GO:0043231;GO:0016604;	BP;MF;CC;BP;MF;MF;CC;BP;BP;MF;MF;BP;CC;CC;BP;MF;BP;BP;BP;BP;MF;BP;BP;BP;CC;BP;MF;CC;CC;	eggshell chorion gene amplification;protein kinase binding;nucleus;chromatin remodeling;zinc ion binding;nucleic acid binding;H3 histone acetyltransferase complex;positive regulation of G2/M transition of mitotic cell cycle;chorion-containing eggshell formation;protein kinase activator activity;protein serine/threonine kinase activator activity;muscle cell cellular homeostasis;nucleoplasm;Dbf4-de…	ko04110	Cell cycle	protein DBF4 homolog A isoform 1 [Homo sapiens]	PF07535.16	DBF zinc finger	Protein DBF4 homolog A OS=Homo sapiens OX=9606 GN=DBF4 PE=1 SV=1	4MU8F	L	DBF4 zinc finger	-	-	-	-	KOG4139	[LD]	Replication, recombination and repair; Cell cycle control, cell division, chromosome partitioning;	Protein kinase essential for the initiation of DNA replication	row-747
gene:ENSG00000006638	TBXA2R	2.14423	0.279267	0.044273	0.0829477	nonsig	3.69051	3.69841	3.98469	3.47201	2.68262	3.12465	353	368	363	269	215	273	GO:0014827;GO:0001994;GO:0033574;GO:0021549;GO:1903170;GO:0014070;GO:0042466;GO:0060452;GO:0009725;GO:0001996;GO:0005923;GO:0018105;GO:0007565;GO:0001985;GO:0042734;GO:0007267;GO:0010840;GO:0035253;GO:0120162;GO:0007187;GO:2000772;GO:0031870;GO:0097014;GO:0016020;GO:0050729;GO:0000981;GO:1904322;GO:0021532;GO:0004930;GO:0010507;GO:0046872;GO:2000978;GO:1990384;GO:0007601;GO:1904460;GO:0019222;GO:…	BP;BP;BP;BP;BP;BP;BP;BP;BP;BP;CC;BP;BP;BP;CC;BP;BP;CC;BP;BP;BP;MF;CC;CC;BP;MF;BP;BP;MF;BP;MF;BP;BP;BP;BP;BP;BP;BP;BP;BP;BP;BP;BP;BP;BP;BP;BP;CC;BP;BP;BP;BP;BP;BP;MF;CC;CC;BP;MF;CC;MF;BP;BP;BP;BP;BP;BP;BP;BP;BP;MF;BP;BP;BP;BP;BP;MF;BP;CC;BP;BP;BP;BP;BP;CC;CC;BP;BP;BP;BP;BP;BP;MF;CC;BP;BP;CC;CC;BP;BP;CC;MF;BP;CC;BP;BP;MF;CC;BP;CC;BP;MF;BP;CC;BP;BP;BP;CC;BP;CC;CC;BP;BP;BP;BP;CC;BP;BP;BP;MF;BP;MF;MF;…	intestine smooth muscle contraction;norepinephrine-epinephrine vasoconstriction involved in regulation of systemic arterial blood pressure;response to testosterone;cerebellum development;negative regulation of calcium ion transmembrane transport;response to organic cyclic compound;chemokinesis;positive regulation of cardiac muscle contraction;response to hormone;positive regulation of heart rate …	ko04080;ko04020;ko04611	Neuroactive ligand-receptor interaction;Calcium signaling pathway;Platelet activation	thromboxane A2 receptor isoform X2 [Homo sapiens]	PF00001.25	7 transmembrane receptor (rhodopsin family)	Thromboxane A2 receptor OS=Homo sapiens OX=9606 GN=TBXA2R PE=1 SV=3	4MXT8	T	Thromboxane A2 receptor	-	-	-	-	KOG3655	[Z]	Cytoskeleton;	Drebrins and related actin binding proteins	row-7077
gene:ENSG00000006652	IFRD1	5.65544	-0.0932077	0.0517748	0.0948978	nonsig	49.6248	48.1094	52.3705	50.7236	41.6025	55.0783	4505	4827	4531	3861	3687	5037	GO:0016528;GO:0042692;GO:0030371;GO:0014009;GO:0005634;GO:0061629;GO:0005886;GO:0048671;GO:0043022;GO:0030517;GO:0017148;GO:0007518;GO:0030154;GO:0005737;GO:0014706;GO:0045944;GO:0051091;GO:0007405;GO:0043403;	CC;BP;MF;BP;CC;MF;CC;BP;MF;BP;BP;BP;BP;CC;BP;BP;BP;BP;BP;	sarcoplasm;muscle cell differentiation;translation repressor activity;glial cell proliferation;nucleus;RNA polymerase II-specific DNA-binding transcription factor binding;plasma membrane;negative regulation of collateral sprouting;ribosome binding;negative regulation of axon extension;negative regulation of translation;myoblast fate determination;cell differentiation;cytoplasm;striated muscle tis…	-	-	interferon-related developmental regulator 1 isoform 1 [Homo sapiens]	PF05004.17	Interferon-related developmental regulator (IFRD)	Interferon-related developmental regulator 1 OS=Homo sapiens OX=9606 GN=IFRD1 PE=1 SV=4	4MUAX	Z	developmental regulator 1	-	-	-	-	KOG2842	[Z]	Cytoskeleton;	Interferon-related protein PC4 like	row-7234
gene:ENSG00000006695	COX10	3.51688	-0.120898	0.136689	0.217604	nonsig	10.5909	9.36617	10.9427	10.7796	10.084	11.0079	1115	1063	1174	1006	901	1193	GO:0004311;GO:0017004;GO:0005829;GO:0000266;GO:0009060;GO:0070069;GO:0008495;GO:0006629;GO:0005886;GO:0005743;GO:0048034;GO:0031966;GO:0006784;GO:0007005;GO:0005730;GO:0005759;GO:0005739;GO:0006783;GO:0008535;	MF;BP;CC;BP;BP;CC;MF;BP;CC;CC;BP;CC;BP;BP;CC;CC;CC;BP;BP;	farnesyltranstransferase activity;cytochrome complex assembly;cytosol;mitochondrial fission;aerobic respiration;cytochrome complex;protoheme IX farnesyltransferase activity;lipid metabolic process;plasma membrane;mitochondrial inner membrane;heme O biosynthetic process;mitochondrial membrane;heme A biosynthetic process;mitochondrion organization;nucleolus;mitochondrial matrix;mitochondrion;heme b…	ko00190;ko00860;ko04714;ko01100	Oxidative phosphorylation;Porphyrin metabolism;Thermogenesis;Metabolic pathways	protoheme IX farnesyltransferase, mitochondrial [Pan troglodytes]	PF01040.22	UbiA prenyltransferase family	Protoheme IX farnesyltransferase, mitochondrial OS=Homo sapiens OX=9606 GN=COX10 PE=1 SV=3	4N3P9	H	Converts protoheme IX and farnesyl diphosphate to heme O	COG0109	Polyprenyltransferase (heme O synthase)	HI	-	KOG1380	[H]	Coenzyme transport and metabolism;	Heme A farnesyltransferase	row-8329
gene:ENSG00000006704	GTF2IRD1	3.76624	0.0251086	0.713179	0.794713	nonsig	12.2702	13.2125	13.3042	12.0604	11.8599	13.0059	1586	1802	1782	1333	1262	1725	GO:0005829;GO:0000978;GO:0045892;GO:0005634;GO:0061629;GO:0032925;GO:0046332;GO:0000981;GO:0016020;GO:0003700;GO:0005654;GO:0001227;GO:0006366;GO:0005667;GO:0014883;GO:0000976;GO:0051481;GO:0016525;GO:0000122;GO:0045944;GO:0001228;GO:0045893;GO:0140297;GO:0014886;GO:0006355;GO:0005737;GO:0003677;	CC;MF;BP;CC;MF;BP;MF;MF;CC;MF;CC;MF;BP;CC;BP;MF;BP;BP;BP;BP;MF;BP;MF;BP;BP;CC;MF;	cytosol;RNA polymerase II cis-regulatory region sequence-specific DNA binding;negative regulation of DNA-templated transcription;nucleus;RNA polymerase II-specific DNA-binding transcription factor binding;regulation of activin receptor signaling pathway;SMAD binding;DNA-binding transcription factor activity, RNA polymerase II-specific;membrane;DNA-binding transcription factor activity;nucleoplasm…	ko03022;ko04022	Basal transcription factors;cGMP-PKG signaling pathway	general transcription factor II-I repeat domain-containing protein 1 isoform 3 [Homo sapiens]	PF02946.18	GTF2I-like repeat	General transcription factor II-I repeat domain-containing protein 1 OS=Homo sapiens OX=9606 GN=GTF2IRD1 PE=1 SV=1	4N04K	K	GTF2I-like repeat	-	-	-	-	-	-	-	-	row-11899
gene:ENSG00000006712	PAF1	4.54691	0.343412	3.12858e-06	1.34309e-05	nonsig	26.4356	24.6502	26.3072	18.8697	17.8758	21.634	2098	2096	2129	1317	1178	1759	GO:0005829;GO:0005634;GO:0007507;GO:0033696;GO:0009910;GO:0006378;GO:0031442;GO:0045638;GO:0016055;GO:0016593;GO:0034504;GO:1902808;GO:0016020;GO:0005654;GO:0071222;GO:0001650;GO:0006368;GO:0019827;GO:0000122;GO:0045944;GO:0014032;GO:0001711;GO:0000993;GO:0003682;GO:0005737;GO:0009908;GO:0016571;GO:0031124;GO:0043231;	CC;CC;BP;BP;BP;BP;BP;BP;BP;CC;BP;BP;CC;CC;BP;CC;BP;BP;BP;BP;BP;BP;MF;MF;CC;BP;BP;BP;CC;	cytosol;nucleus;heart development;heterochromatin boundary formation;negative regulation of flower development;obsolete mRNA polyadenylation;positive regulation of mRNA 3'-end processing;negative regulation of myeloid cell differentiation;Wnt signaling pathway;Cdc73/Paf1 complex;protein localization to nucleus;positive regulation of cell cycle G1/S phase transition;membrane;nucleoplasm;cellular r…	-	-	RNA polymerase II-associated factor 1 homolog isoform 1 [Homo sapiens]	PF03985.17	Paf1	RNA polymerase II-associated factor 1 homolog OS=Homo sapiens OX=9606 GN=PAF1 PE=1 SV=2	4MS4E	K	positive regulation of mRNA 3'-end processing	-	-	-	-	KOG2478	[K]	Transcription;	Putative RNA polymerase II regulator	row-3088
gene:ENSG00000006715	VPS41	4.08901	0.0566616	0.212784	0.315136	nonsig	18.0219	15.312	18.6732	14.2028	14.3714	16.0302	3255	3419	3314	2607	2471	3068	GO:0030136;GO:0005829;GO:0009630;GO:0006915;GO:0006895;GO:0034058;GO:0031267;GO:0032258;GO:1902501;GO:0030897;GO:0005798;GO:0042144;GO:0030123;GO:0043066;GO:0016236;GO:0006623;GO:0016020;GO:0005576;GO:0071439;GO:1902774;GO:0016192;GO:0042802;GO:0045055;GO:0046872;GO:0043621;GO:0048193;GO:0008333;GO:0048278;GO:0031901;GO:0005765;GO:0005768;GO:0007033;GO:0035542;GO:0008017;GO:0005764;GO:0007034;GO:…	CC;CC;BP;BP;BP;BP;MF;BP;CC;CC;CC;BP;CC;BP;BP;BP;CC;CC;CC;BP;BP;MF;BP;MF;MF;BP;BP;BP;CC;CC;CC;BP;BP;MF;CC;BP;CC;BP;BP;BP;BP;BP;CC;BP;CC;CC;CC;CC;BP;CC;CC;CC;	clathrin-coated vesicle;cytosol;gravitropism;apoptotic process;Golgi to endosome transport;endosomal vesicle fusion;small GTPase binding;cytoplasm to vacuole targeting by the Cvt pathway;lysosomal HOPS complex;HOPS complex;Golgi-associated vesicle;vacuole fusion, non-autophagic;AP-3 adaptor complex;negative regulation of apoptotic process;macroautophagy;protein targeting to vacuole;membrane;extra…	-	-	vacuolar protein sorting-associated protein 41 homolog isoform X1 [Pan paniscus]	PF00637.24	Region in Clathrin and VPS	Vacuolar protein sorting-associated protein 41 homolog OS=Homo sapiens OX=9606 GN=VPS41 PE=1 SV=3	4N27Q	U	Vacuolar protein sorting 41 homolog	-	-	-	-	KOG2066	[U]	Intracellular trafficking, secretion, and vesicular transport;	Vacuolar assembly/sorting protein VPS41	row-8953
gene:ENSG00000006740	ARHGAP44	1.19444	0.238929	0.174497	0.267144	nonsig	1.27008	1.50713	1.46321	1.32908	1.10671	1.08864	195	249	231	172	142	169	GO:0008045;GO:0007274;GO:0016461;GO:0021549;GO:0030479;GO:0031410;GO:0035021;GO:0099152;GO:0032433;GO:0007626;GO:0036269;GO:0010470;GO:0048246;GO:0003779;GO:0005923;GO:0035255;GO:0051285;GO:1904694;GO:0005525;GO:0051645;GO:0051015;GO:0050770;GO:0045296;GO:0014069;GO:0007420;GO:0016020;GO:0008064;GO:0030154;GO:0043197;GO:1905517;GO:0033275;GO:0021895;GO:0008360;GO:2000378;GO:0007265;GO:0046872;GO:…	BP;BP;CC;BP;CC;CC;BP;BP;CC;BP;BP;BP;BP;MF;CC;MF;CC;BP;MF;BP;MF;BP;MF;CC;BP;CC;BP;BP;CC;BP;BP;BP;BP;BP;BP;MF;BP;BP;BP;CC;CC;MF;BP;BP;BP;CC;MF;BP;CC;BP;BP;BP;BP;BP;BP;BP;MF;BP;CC;BP;CC;BP;CC;BP;CC;CC;BP;BP;BP;BP;BP;BP;MF;BP;MF;BP;CC;BP;MF;BP;BP;MF;BP;BP;CC;MF;BP;BP;BP;BP;BP;BP;BP;BP;BP;CC;BP;BP;CC;CC;CC;MF;MF;BP;BP;MF;CC;BP;MF;MF;BP;BP;BP;MF;BP;BP;BP;BP;CC;CC;MF;BP;BP;BP;CC;BP;BP;CC;CC;CC;CC;CC;BP;…	motor neuron axon guidance;neuromuscular synaptic transmission;unconventional myosin complex;cerebellum development;actin cortical patch;cytoplasmic vesicle;negative regulation of Rac protein signal transduction;regulation of neurotransmitter receptor transport, endosome to postsynaptic membrane;filopodium tip;locomotory behavior;swimming behavior;regulation of gastrulation;macrophage chemotaxis;…	-	-	rho GTPase-activating protein 44 isoform 1 [Homo sapiens]	PF03114.22	BAR domain	Rho GTPase-activating protein 44 OS=Homo sapiens OX=9606 GN=ARHGAP44 PE=1 SV=1	4MZ7X	T	Rho GTPase activating protein 44	-	-	-	-	KOG4270	[T]	Signal transduction mechanisms;	GTPase-activator protein	row-8661
gene:ENSG00000006744	ELAC2	4.96374	-0.362876	5.17396e-18	6.57202e-17	nonsig	28.2322	27.0775	26.9043	33.6992	33.8901	32.304	3372	3770	3624	3795	3525	4418	GO:0005829;GO:0045727;GO:0036093;GO:0005634;GO:0003723;GO:0008270;GO:1990180;GO:0007419;GO:0042780;GO:0005739;GO:0051321;GO:0006388;GO:0090646;GO:0004527;GO:0042781;GO:0004521;GO:0005654;GO:0040026;GO:0042802;GO:0046872;GO:0042645;GO:0016078;GO:0005759;GO:0008033;GO:0030307;GO:0140040;GO:0016891;GO:0007281;GO:0001558;GO:0005737;GO:0002119;GO:0032153;GO:0031426;GO:0004549;	CC;BP;BP;CC;MF;MF;BP;BP;BP;CC;BP;BP;BP;MF;MF;MF;CC;BP;MF;MF;CC;BP;CC;BP;BP;BP;MF;BP;BP;CC;BP;CC;BP;MF;	cytosol;positive regulation of translation;germ cell proliferation;nucleus;RNA binding;zinc ion binding;mitochondrial tRNA 3'-end processing;ventral cord development;tRNA 3'-end processing;mitochondrion;meiotic cell cycle;tRNA splicing, via endonucleolytic cleavage and ligation;mitochondrial tRNA processing;exonuclease activity;3'-tRNA processing endoribonuclease activity;RNA endonuclease activit…	ko03013	Nucleocytoplasmic transport	zinc phosphodiesterase ELAC protein 2 isoform 1 [Homo sapiens]	PF13691.10	tRNase Z endonuclease	Zinc phosphodiesterase ELAC protein 2 OS=Homo sapiens OX=9606 GN=ELAC2 PE=1 SV=2	4MZUD	L	mitochondrial tRNA 3'-trailer cleavage, endonucleolytic	COG1234	Ribonuclease BN, tRNA processing enzyme	J	Translation, ribosomal structure and biogenesis	KOG2121	[R]	General function prediction only;	Predicted metal-dependent hydrolase (beta-lactamase superfamily)	row-1043
gene:ENSG00000006756	ARSD	1.25552	0.319097	0.0390329	0.0748756	nonsig	1.44917	1.55122	1.72444	1.17488	1.299	1.17613	270	305	329	185	203	225	GO:0046505;GO:0030207;GO:0016787;GO:0030200;GO:0001501;GO:0005829;GO:1904813;GO:0007040;GO:0005634;GO:0014070;GO:0045471;GO:0042425;GO:0004098;GO:0043231;GO:0070062;GO:0007565;GO:0061580;GO:0042597;GO:0007339;GO:0006629;GO:0005615;GO:0003943;GO:0043627;GO:0006790;GO:0005635;GO:0006914;GO:0004423;GO:0016020;GO:0008081;GO:0005576;GO:0004065;GO:0005783;GO:0008544;GO:0033889;GO:0035578;GO:0046872;GO:…	BP;BP;MF;BP;BP;CC;CC;BP;CC;BP;BP;BP;MF;CC;CC;BP;BP;CC;BP;BP;CC;MF;BP;BP;CC;BP;MF;CC;MF;CC;MF;CC;BP;MF;CC;MF;BP;BP;CC;BP;BP;CC;BP;CC;CC;BP;BP;MF;BP;CC;BP;CC;BP;BP;MF;CC;MF;CC;BP;BP;CC;CC;MF;MF;CC;BP;CC;BP;BP;CC;CC;MF;	sulfolipid metabolic process;chondroitin sulfate catabolic process;hydrolase activity;heparan sulfate proteoglycan catabolic process;skeletal system development;cytosol;ficolin-1-rich granule lumen;lysosome organization;nucleus;response to organic cyclic compound;response to ethanol;choline biosynthetic process;cerebroside-sulfatase activity;intracellular membrane-bounded organelle;extracellular …	-	-	arylsulfatase D isoform alpha precursor [Homo sapiens]	PF00884.27	Sulfatase	Arylsulfatase D OS=Homo sapiens OX=9606 GN=ARSD PE=1 SV=2	4N2EG	P	C-terminal region of aryl-sulfatase	COG3119	Arylsulfatase A or related enzyme, AlkP superfamily	P	Inorganic ion transport and metabolism	KOG3867	[R]	General function prediction only;	Sulfatase	row-6912
gene:ENSG00000006757	PNPLA4	1.83667	0.339481	0.0496774	0.0914988	nonsig	3.05894	2.89059	2.70237	2.43162	2.23953	2.19502	223	231	216	141	133	176	GO:0005829;GO:0004806;GO:1905243;GO:0005811;GO:0055088;GO:0016747;GO:0030280;GO:0036042;GO:0046513;GO:0106342;GO:0051264;GO:0034389;GO:0004623;GO:0005739;GO:0032869;GO:0036155;GO:0030216;GO:1905691;GO:0047376;GO:0050872;GO:0006651;GO:0016020;GO:0005654;GO:0019915;GO:0006650;GO:0005788;GO:0006654;GO:0050253;GO:0042171;GO:0005789;GO:0003841;GO:0002021;GO:0009744;GO:0036153;GO:0019432;GO:0044242;GO:…	CC;MF;BP;CC;BP;MF;MF;MF;BP;BP;MF;BP;MF;CC;BP;BP;BP;BP;MF;BP;BP;CC;CC;BP;BP;CC;BP;MF;MF;CC;MF;BP;BP;BP;BP;BP;BP;MF;MF;BP;CC;MF;BP;CC;MF;MF;BP;BP;	cytosol;triacylglycerol lipase activity;cellular response to 3,3',5-triiodo-L-thyronine;lipid droplet;lipid homeostasis;acyltransferase activity, transferring groups other than amino-acyl groups;structural constituent of skin epidermis;long-chain fatty acyl-CoA binding;ceramide biosynthetic process;omega-hydroxyceramide biosynthetic process;mono-olein transacylation activity;lipid droplet organiz…	ko00830	Retinol metabolism	patatin-like phospholipase domain-containing protein 4 isoform 1 [Homo sapiens]	PF01734.26	Patatin-like phospholipase	Patatin-like phospholipase domain-containing protein 4 OS=Homo sapiens OX=9606 GN=PNPLA4 PE=1 SV=3	4MYBY	U	Patatin-like phospholipase	COG1752	Predicted acylesterase/phospholipase RssA, containd patatin domain	R	General function prediction only	KOG3773	[U]	Intracellular trafficking, secretion, and vesicular transport;	Adiponutrin and related vesicular transport proteins; predicted alpha/beta hydrolase	row-7198
gene:ENSG00000006831	ADIPOR2	4.28371	0.00255437	0.964535	0.976958	nonsig	17.9635	20.5293	18.2415	18.0022	18.284	17.9656	2578	3172	2684	2277	2196	2650	GO:1901223;GO:0003707;GO:0019901;GO:0032024;GO:0038023;GO:0032496;GO:0007507;GO:0010633;GO:0019216;GO:0033211;GO:0045471;GO:0016500;GO:0071398;GO:0001933;GO:0009725;GO:0001556;GO:0014075;GO:0007565;GO:0010629;GO:0120162;GO:0010977;GO:0048477;GO:0006979;GO:0034067;GO:0000324;GO:0046628;GO:0005496;GO:0016020;GO:0007165;GO:0042593;GO:0097003;GO:0005783;GO:0042802;GO:0046872;GO:0043410;GO:0048545;GO:…	BP;MF;MF;BP;MF;BP;BP;BP;BP;BP;BP;MF;BP;BP;BP;BP;BP;BP;BP;BP;BP;BP;BP;BP;CC;BP;MF;CC;BP;BP;MF;CC;MF;MF;BP;BP;BP;BP;BP;CC;BP;BP;BP;BP;BP;BP;BP;CC;BP;BP;BP;BP;BP;BP;BP;MF;BP;BP;BP;CC;BP;BP;BP;BP;BP;BP;CC;BP;BP;BP;	negative regulation of non-canonical NF-kappaB signal transduction;nuclear steroid receptor activity;protein kinase binding;positive regulation of insulin secretion;signaling receptor activity;response to lipopolysaccharide;heart development;negative regulation of epithelial cell migration;regulation of lipid metabolic process;adiponectin-activated signaling pathway;response to ethanol;protein-ho…	ko04920;ko04932;ko04152;ko04211	Adipocytokine signaling pathway;Non-alcoholic fatty liver disease;AMPK signaling pathway;Longevity regulating pathway	adiponectin receptor protein 2 isoform X1 [Homo sapiens]	PF03006.24	Haemolysin-III related	Adiponectin receptor protein 2 OS=Homo sapiens OX=9606 GN=ADIPOR2 PE=1 SV=1	4N3TK	T	Haemolysin-III related	COG1272	Predicted membrane channel-forming protein YqfA, hemolysin III family	U	Intracellular trafficking, secretion, and vesicular transport	KOG0748	[RT]	General function prediction only; Signal transduction mechanisms;	Predicted membrane proteins, contain hemolysin III domain	row-13091
gene:ENSG00000006837	CDKL3	0.954673	-0.367479	0.264367	0.375391	nonsig	0.873168	0.701738	1.08651	1.07983	1.36169	0.622441	59	52	54	63	68	47	GO:0031100;GO:0008353;GO:0002088;GO:0032880;GO:0018105;GO:0008340;GO:0016020;GO:0000308;GO:0000781;GO:0043923;GO:0042220;GO:0055015;GO:0014038;GO:0040020;GO:0050773;GO:0048813;GO:0007284;GO:0045956;GO:0048142;GO:0009636;GO:0048678;GO:0008356;GO:1903317;GO:0005886;GO:0042542;GO:0070371;GO:0097125;GO:0070062;GO:0016055;GO:0001673;GO:0000911;GO:0035418;GO:0030842;GO:0007519;GO:0030030;GO:0031505;GO:…	BP;MF;BP;BP;BP;BP;CC;CC;CC;BP;BP;BP;BP;BP;BP;BP;BP;BP;BP;BP;BP;BP;BP;CC;BP;BP;CC;CC;BP;CC;BP;BP;BP;BP;BP;BP;BP;BP;BP;BP;CC;BP;BP;BP;BP;BP;BP;BP;CC;CC;CC;BP;CC;BP;BP;BP;CC;BP;BP;BP;BP;CC;BP;BP;BP;CC;BP;CC;BP;BP;BP;BP;BP;BP;CC;CC;BP;BP;CC;CC;BP;BP;CC;BP;BP;BP;BP;BP;BP;BP;CC;BP;CC;BP;BP;BP;CC;CC;BP;CC;BP;CC;BP;CC;BP;CC;BP;CC;BP;BP;MF;BP;BP;BP;BP;BP;BP;BP;BP;BP;CC;BP;CC;BP;BP;BP;MF;MF;CC;BP;BP;BP;MF;…	animal organ regeneration;RNA polymerase II CTD heptapeptide repeat kinase activity;lens development in camera-type eye;regulation of protein localization;peptidyl-serine phosphorylation;determination of adult lifespan;membrane;cytoplasmic cyclin-dependent protein kinase holoenzyme complex;chromosome, telomeric region;positive regulation by host of viral transcription;response to cocaine;ventricu…	-	-	cyclin-dependent kinase-like 3 isoform 1 [Homo sapiens]	PF00069.29	Protein kinase domain	Cyclin-dependent kinase-like 3 OS=Homo sapiens OX=9606 GN=CDKL3 PE=1 SV=1	4MZ27	T	Cyclin-dependent kinase-like 3	COG2815	PASTA domain, binds beta-lactams	M	Cell wall/membrane/envelope biogenesis	KOG0593	[R]	General function prediction only;	Predicted protein kinase KKIAMRE	row-9338
gene:ENSG00000007047	MARK4	2.33326	0.74333	2.23585e-15	2.38149e-14	nonsig	5.20555	5.00921	5.67554	3.20899	2.85699	3.05308	964	984	1072	509	443	580	GO:0071361;GO:0005641;GO:0010050;GO:0032880;GO:0018105;GO:0030155;GO:0008340;GO:0002028;GO:2000772;GO:0030097;GO:0050770;GO:0045296;GO:0006914;GO:0051493;GO:0000930;GO:0016020;GO:0051055;GO:0030036;GO:0071889;GO:0050773;GO:0140678;GO:0007584;GO:0010719;GO:0005886;GO:0042542;GO:0000785;GO:0009789;GO:0043627;GO:0099402;GO:0045724;GO:0007269;GO:0099172;GO:0008286;GO:0070062;GO:0016055;GO:0006633;GO:…	BP;CC;BP;BP;BP;BP;BP;BP;BP;BP;BP;MF;BP;BP;CC;CC;BP;BP;MF;BP;MF;BP;BP;CC;BP;CC;BP;BP;BP;BP;BP;BP;BP;CC;BP;BP;CC;BP;BP;BP;MF;BP;BP;BP;BP;BP;BP;BP;BP;BP;BP;BP;BP;BP;CC;CC;BP;BP;CC;BP;BP;BP;BP;BP;MF;MF;BP;BP;CC;MF;BP;CC;BP;MF;CC;BP;MF;CC;CC;CC;BP;BP;BP;BP;BP;BP;BP;CC;CC;MF;MF;CC;BP;CC;CC;BP;BP;BP;BP;BP;BP;BP;MF;MF;BP;BP;BP;MF;BP;CC;BP;MF;BP;BP;CC;BP;CC;BP;MF;BP;BP;BP;BP;MF;BP;MF;BP;BP;BP;BP;BP;CC;BP;…	cellular response to ethanol;nuclear envelope lumen;vegetative phase change;regulation of protein localization;peptidyl-serine phosphorylation;regulation of cell adhesion;determination of adult lifespan;regulation of sodium ion transport;regulation of cellular senescence;hemopoiesis;regulation of axonogenesis;cadherin binding;autophagy;regulation of cytoskeleton organization;gamma-tubulin complex…	-	-	MAP/microtubule affinity-regulating kinase 4 isoform 1 [Homo sapiens]	PF00069.29	Protein kinase domain	MAP/microtubule affinity-regulating kinase 4 OS=Homo sapiens OX=9606 GN=MARK4 PE=1 SV=1	4N4MV	T	Kinase associated domain 1	COG2815	PASTA domain, binds beta-lactams	M	Cell wall/membrane/envelope biogenesis	KOG0586	[R]	General function prediction only;	Serine/threonine protein kinase	row-1244
gene:ENSG00000007080	CCDC124	5.23669	0.0295967	0.677689	0.767384	nonsig	35.2686	39.6009	38.71	35.6191	35.7707	35.4954	1250	1513	1409	1108	1062	1290	GO:0003713;GO:0034599;GO:0005829;GO:0005634;GO:0005886;GO:0005813;GO:0003723;GO:0006366;GO:0005737;GO:0051301;GO:0030496;GO:0007049;GO:0006351;	MF;BP;CC;CC;CC;CC;MF;BP;CC;BP;CC;BP;BP;	transcription coactivator activity;cellular response to oxidative stress;cytosol;nucleus;plasma membrane;centrosome;RNA binding;transcription by RNA polymerase II;cytoplasm;cell division;midbody;cell cycle;DNA-templated transcription;	-	-	coiled-coil domain-containing protein 124 [Pan paniscus]	PF06244.16	Coiled-coil domain-containing protein 124 /Oxs1	Coiled-coil domain-containing protein 124 OS=Homo sapiens OX=9606 GN=CCDC124 PE=1 SV=1	4MZUK	Z	cell division	-	-	-	-	KOG3223	[S]	Function unknown;	Uncharacterized conserved protein	row-11710
gene:ENSG00000007168	PAFAH1B1	6.1239	0.132255	2.35814e-06	1.03103e-05	nonsig	80.8667	61.4692	78.905	68.3791	54.1802	72.5378	11635	12280	11828	8923	8402	10327	GO:0005871;GO:0048854;GO:0031616;GO:0043005;GO:0005875;GO:1904936;GO:0005525;GO:0031592;GO:0051645;GO:0007100;GO:0047496;GO:0030154;GO:0021895;GO:0007300;GO:0051130;GO:0005881;GO:0071539;GO:0051219;GO:0030036;GO:0070840;GO:0031023;GO:0030723;GO:0000922;GO:0008017;GO:0007298;GO:0019827;GO:0031514;GO:0005869;GO:0048813;GO:0048142;GO:0006886;GO:0051642;GO:0001667;GO:0030426;GO:0047179;GO:0098978;GO:…	CC;BP;CC;CC;CC;BP;MF;CC;BP;BP;BP;BP;BP;BP;BP;CC;BP;MF;BP;MF;BP;BP;CC;MF;BP;BP;CC;CC;BP;BP;BP;BP;BP;CC;MF;CC;BP;BP;BP;BP;BP;BP;BP;MF;BP;CC;BP;BP;BP;CC;BP;BP;BP;BP;BP;BP;CC;BP;MF;BP;MF;CC;BP;MF;BP;BP;BP;CC;BP;BP;BP;BP;CC;BP;CC;BP;CC;BP;BP;BP;BP;BP;CC;BP;BP;BP;BP;BP;BP;BP;BP;BP;BP;BP;BP;CC;BP;BP;CC;CC;CC;BP;CC;BP;BP;CC;CC;BP;BP;BP;BP;BP;BP;BP;BP;BP;CC;CC;CC;BP;CC;BP;MF;BP;BP;BP;CC;BP;BP;BP;CC;BP;BP;…	kinesin complex;brain morphogenesis;spindle pole centrosome;neuron projection;microtubule associated complex;interneuron migration;GTP binding;centrosomal corona;Golgi localization;mitotic centrosome separation;vesicle transport along microtubule;cell differentiation;cerebral cortex neuron differentiation;ovarian nurse cell to oocyte transport;positive regulation of cellular component organizatio…	ko00565;ko01100	Ether lipid metabolism;Metabolic pathways	platelet-activating factor acetylhydrolase IB subunit beta isoform X1 [Homo sapiens]	PF00400.36	WD domain, G-beta repeat	Platelet-activating factor acetylhydrolase IB subunit beta OS=Homo sapiens OX=9606 GN=PAFAH1B1 PE=1 SV=2	4MW0T	Z	microtubule sliding by targeting dynein to the microtubule plus end. Required for several dynein- and microtubule-dependent processes such as the maintenance of Golgi integrity, the peripheral transport of microtubule fragments and the coupling of the nucleus and centrosome. Required during brain development for the proliferation of neuronal precursors and the migration of newly formed neurons fr…	COG2909	ATP-, maltotriose- and DNA-dependent transcriptional regulator MalT	K	Transcription	KOG0295	[S]	Function unknown;	WD40 repeat-containing protein	row-3032
gene:ENSG00000007202	BLTP2	5.25591	-0.541349	1.74858e-46	9.78396e-45	nonsig	30.5	33.2045	30.5317	43.1637	43.445	45.6757	7700	9030	7930	9545	9155	11745	GO:0010105;GO:0061817;GO:0031966;GO:0009860;GO:0005739;GO:0016036;GO:0035091;GO:0016020;GO:0005576;GO:0005783;GO:0005789;GO:1903307;GO:0035619;GO:0140268;GO:0048868;GO:0030307;GO:0090404;GO:0005886;GO:0043495;GO:0005794;GO:0048768;	BP;BP;CC;BP;CC;BP;MF;CC;CC;CC;CC;BP;CC;CC;BP;BP;CC;CC;MF;CC;BP;	negative regulation of ethylene-activated signaling pathway;endoplasmic reticulum-plasma membrane tethering;mitochondrial membrane;pollen tube growth;mitochondrion;cellular response to phosphate starvation;phosphatidylinositol binding;membrane;extracellular region;endoplasmic reticulum;endoplasmic reticulum membrane;positive regulation of regulated secretory pathway;root hair tip;endoplasmic reti…	-	-	bridge-like lipid transfer protein family member 2 isoform 1 precursor [Homo sapiens]	PF10351.13	BLTP2/FMP27/Hobbit, C-terminal	Bridge-like lipid transfer protein family member 2 OS=Homo sapiens OX=9606 GN=BLTP2 PE=1 SV=3	4N1CF	S	RNA pol II promoter Fmp27 protein domain	-	-	-	-	KOG1910	[S]	Function unknown;	Uncharacterized conserved protein	row-236
gene:ENSG00000007255	TRAPPC6A	2.7618	0.386488	0.0613169	0.109748	nonsig	6.35323	5.88501	7.83204	5.57834	4.53369	4.98046	174	170	213	134	95	133	GO:0005829;GO:1990071;GO:0065003;GO:0007399;GO:0006888;GO:0016236;GO:0016239;GO:0000407;GO:0030008;GO:0005783;GO:0005802;GO:0042147;GO:1990072;GO:0048208;GO:0005801;GO:1990070;GO:0034497;GO:0006886;GO:0031503;GO:0006901;GO:0005737;GO:0099022;GO:0006891;	CC;CC;BP;BP;BP;BP;BP;CC;CC;CC;CC;BP;CC;BP;CC;CC;BP;BP;BP;BP;CC;BP;BP;	cytosol;TRAPPII protein complex;protein-containing complex assembly;nervous system development;endoplasmic reticulum to Golgi vesicle-mediated transport;macroautophagy;positive regulation of macroautophagy;phagophore assembly site;TRAPP complex;endoplasmic reticulum;trans-Golgi network;retrograde transport, endosome to Golgi;TRAPPIII protein complex;COPII vesicle coating;cis-Golgi network;TRAPPI …	-	-	trafficking protein particle complex subunit 6A isoform X1 [Pan troglodytes]	PF04051.20	Transport protein particle (TRAPP) component	Trafficking protein particle complex subunit 6A OS=Homo sapiens OX=9606 GN=TRAPPC6A PE=1 SV=2	4MV6Z	U	Transport protein particle (TRAPP) component	-	-	-	-	KOG3316	[U]	Intracellular trafficking, secretion, and vesicular transport;	Transport protein particle (TRAPP) complex subunit	row-7408
gene:ENSG00000007341	ST7L	2.28757	-0.217616	0.0587881	0.10575	nonsig	3.55339	3.62487	3.75446	4.7208	3.90817	3.81777	451	540	542	539	436	532	GO:0030308;GO:0045595;GO:0016020;GO:0030198;	BP;BP;CC;BP;	negative regulation of cell growth;regulation of cell differentiation;membrane;extracellular matrix organization;	-	-	suppressor of tumorigenicity 7 protein-like isoform X1 [Homo sapiens]	PF04184.16	ST7 protein	Suppressor of tumorigenicity 7 protein-like OS=Homo sapiens OX=9606 GN=ST7L PE=2 SV=1	4MXIC	S	Suppression of tumorigenicity 7 like	-	-	-	-	KOG3807	[R]	General function prediction only;	Predicted membrane protein ST7 (tumor suppressor in humans)	row-7371
gene:ENSG00000007372	PAX6	3.03301	-0.392477	3.01713e-05	0.000112506	nonsig	6.04749	6.47013	6.7319	8.20515	8.03107	7.88683	581	640	659	696	636	757	GO:0071542;GO:0061360;GO:0002088;GO:0007423;GO:0030155;GO:0007224;GO:1900218;GO:0003700;GO:0043403;GO:0035262;GO:0060025;GO:0090103;GO:0043010;GO:0048813;GO:0021794;GO:0048701;GO:0048036;GO:0072162;GO:0021984;GO:0021778;GO:0021772;GO:0021759;GO:0000785;GO:0007422;GO:0021650;GO:0003406;GO:0000987;GO:0016055;GO:0001822;GO:0010453;GO:0042593;GO:0003680;GO:0060118;GO:0000977;GO:0071333;GO:0072050;GO:…	BP;BP;BP;BP;BP;BP;BP;MF;BP;BP;BP;BP;BP;BP;BP;BP;BP;BP;BP;BP;BP;BP;CC;BP;BP;BP;MF;BP;BP;BP;BP;MF;BP;MF;BP;BP;BP;BP;BP;BP;BP;BP;BP;BP;BP;BP;BP;MF;CC;BP;BP;BP;BP;BP;BP;BP;BP;BP;BP;BP;BP;BP;BP;BP;BP;BP;BP;BP;BP;BP;BP;BP;BP;BP;CC;BP;CC;BP;BP;MF;BP;BP;BP;BP;BP;BP;BP;BP;BP;BP;BP;BP;BP;BP;BP;BP;BP;BP;BP;BP;BP;BP;MF;BP;BP;BP;BP;BP;BP;BP;BP;BP;MF;BP;MF;BP;BP;BP;BP;BP;BP;BP;BP;BP;BP;CC;BP;BP;BP;BP;BP;MF;BP;…	dopaminergic neuron differentiation;optic chiasma development;lens development in camera-type eye;sensory organ development;regulation of cell adhesion;smoothened signaling pathway;negative regulation of apoptotic process involved in metanephric nephron tubule development;DNA-binding transcription factor activity;skeletal muscle tissue regeneration;gonad morphogenesis;regulation of synaptic activ…	ko04550;ko04950	Signaling pathways regulating pluripotency of stem cells;Maturity onset diabetes of the young	paired box protein Pax-6 isoform h [Homo sapiens]	PF00292.22	'Paired box' domain	Paired box protein Pax-6 OS=Mus musculus OX=10090 GN=Pax6 PE=1 SV=1	4J9QS	K	Paired box	-	-	-	-	KOG0849	[K]	Transcription;	Transcription factor PRD and related proteins, contain PAX and HOX domains	row-3555
gene:ENSG00000007376	RPUSD1	3.87873	0.0909421	0.288431	0.402322	nonsig	15.1481	14.5273	15.2267	12.145	13.4008	12.155	966	986	1010	713	776	866	GO:0005829;GO:0005634;GO:0120159;GO:0003723;GO:0031118;GO:0006364;GO:0005739;GO:0000455;GO:1990481;GO:0009231;GO:0001522;GO:0009451;GO:0006397;GO:0140098;GO:0046872;GO:0043723;GO:0034470;GO:0008835;GO:0031119;GO:0006399;GO:0008033;GO:0009982;GO:0005737;GO:0106029;	CC;CC;MF;MF;BP;BP;CC;BP;BP;BP;BP;BP;BP;MF;MF;MF;BP;MF;BP;BP;BP;MF;CC;MF;	cytosol;nucleus;rRNA pseudouridine synthase activity;RNA binding;rRNA pseudouridine synthesis;rRNA processing;mitochondrion;enzyme-directed rRNA pseudouridine synthesis;mRNA pseudouridine synthesis;riboflavin biosynthetic process;pseudouridine synthesis;RNA modification;mRNA processing;catalytic activity, acting on RNA;metal ion binding;obsolete 2,5-diamino-6-ribitylamino-4(3H)-pyrimidinone 5'-ph…	-	-	RNA pseudouridylate synthase domain-containing protein 1 isoform 1 [Homo sapiens]	PF00849.26	RNA pseudouridylate synthase	RNA pseudouridylate synthase domain-containing protein 1 OS=Homo sapiens OX=9606 GN=RPUSD1 PE=1 SV=1	4N3IR	A	RNA pseudouridylate synthase	COG0564	Pseudouridine synthase RluA, 23S rRNA- or tRNA-specific	J	Translation, ribosomal structure and biogenesis	KOG1919	[A]	RNA processing and modification;	RNA pseudouridylate synthases	row-9506
gene:ENSG00000007384	RHBDF1	2.35254	0.403247	0.000688148	0.00199596	nonsig	5.02281	4.75028	4.64847	3.78299	3.17438	3.54363	544	553	505	351	288	390	GO:0031966;GO:0016477;GO:0042058;GO:0002862;GO:0072659;GO:0016020;GO:0008283;GO:0005783;GO:0061136;GO:0009506;GO:0004252;GO:0005789;GO:0042059;GO:0005796;GO:0140318;GO:0000139;GO:0010841;GO:0015031;GO:0050709;GO:0006508;GO:0005886;GO:0050708;GO:0019838;GO:0060352;GO:0005794;	CC;BP;BP;BP;BP;CC;BP;CC;BP;CC;MF;CC;BP;CC;MF;CC;BP;BP;BP;BP;CC;BP;MF;BP;CC;	mitochondrial membrane;cell migration;regulation of epidermal growth factor receptor signaling pathway;negative regulation of inflammatory response to antigenic stimulus;protein localization to plasma membrane;membrane;cell population proliferation;endoplasmic reticulum;regulation of proteasomal protein catabolic process;plasmodesma;serine-type endopeptidase activity;endoplasmic reticulum membran…	-	-	inactive rhomboid protein 1 isoform X1 [Pan paniscus]	PF12595.12	Inactive rhomboid proteins 1/2, N-terminal	Inactive rhomboid protein 1 OS=Homo sapiens OX=9606 GN=RHBDF1 PE=1 SV=2	4MTBR	T	Rhomboid serine protease	COG0705	Membrane-associated serine protease, rhomboid family	O	Posttranslational modification, protein turnover, chaperones	KOG2290	[T]	Signal transduction mechanisms;	Rhomboid family proteins	row-4571
gene:ENSG00000007392	LUC7L	3.79337	0.0533946	0.553756	0.665345	nonsig	14.0467	13.6056	11.7363	13.2354	12.5273	12.1801	849	901	802	699	650	730	GO:0019899;GO:0005829;GO:0005685;GO:0008380;GO:0005634;GO:0000243;GO:0003729;GO:0003723;GO:0000398;GO:0045843;GO:0003677;GO:0000395;GO:0005654;GO:0005681;GO:0006376;GO:0042802;GO:0016607;GO:0071004;GO:0050733;	MF;CC;CC;BP;CC;CC;MF;MF;BP;BP;MF;BP;CC;CC;BP;MF;CC;CC;MF;	enzyme binding;cytosol;U1 snRNP;RNA splicing;nucleus;commitment complex;mRNA binding;RNA binding;mRNA splicing, via spliceosome;negative regulation of striated muscle tissue development;DNA binding;mRNA 5'-splice site recognition;nucleoplasm;spliceosomal complex;mRNA splice site recognition;identical protein binding;nuclear speck;U2-type prespliceosome;RS domain binding;	-	-	putative RNA-binding protein Luc7-like 1 isoform X1 [Theropithecus gelada]	PF03194.19	LUC7 N_terminus	Putative RNA-binding protein Luc7-like 1 OS=Homo sapiens OX=9606 GN=LUC7L PE=1 SV=1	4MUU1	A	LUC7 N_terminus	-	-	-	-	KOG0796	[A]	RNA processing and modification;	Spliceosome subunit	row-11034
gene:ENSG00000007402	CACNA2D2	0.242039	0.0274959	0.942536	0.962442	nonsig	0.190219	0.172314	0.203173	0.178487	0.160913	0.191357	40	39	43	33	28	41	GO:0040017;GO:1902514;GO:0006816;GO:0005251;GO:0098903;GO:0060024;GO:0086002;GO:0035265;GO:0004866;GO:0070062;GO:0070588;GO:0005246;GO:0030212;GO:0098992;GO:0086091;GO:0005891;GO:0005576;GO:0086057;GO:1990454;GO:0031089;GO:0046872;GO:0043050;GO:1904646;GO:0045211;GO:0005789;GO:0016529;GO:0035418;GO:1990314;GO:0004867;GO:0086048;GO:0061577;GO:0051924;GO:0048787;GO:0055001;GO:1901843;GO:0060402;GO:…	BP;BP;BP;MF;BP;BP;BP;BP;MF;CC;BP;MF;BP;CC;BP;CC;CC;MF;CC;CC;MF;BP;BP;CC;CC;CC;BP;BP;MF;BP;BP;BP;CC;BP;BP;BP;BP;CC;MF;CC;CC;BP;BP;BP;BP;BP;BP;MF;BP;BP;CC;	positive regulation of locomotion;regulation of calcium ion transmembrane transport via high voltage-gated calcium channel;calcium ion transport;delayed rectifier potassium channel activity;regulation of membrane repolarization during action potential;rhythmic synaptic transmission;cardiac muscle cell action potential involved in contraction;organ growth;endopeptidase inhibitor activity;extracell…	ko05414;ko04010;ko05410;ko04260;ko05412;ko04921;ko04261	Dilated cardiomyopathy;MAPK signaling pathway;Hypertrophic cardiomyopathy;Cardiac muscle contraction;Arrhythmogenic right ventricular cardiomyopathy;Oxytocin signaling pathway;Adrenergic signaling in cardiomyocytes	voltage-dependent calcium channel subunit alpha-2/delta-2 isoform X1 [Pongo abelii]	PF08473.15	Neuronal voltage-dependent calcium channel alpha 2acd	Voltage-dependent calcium channel subunit alpha-2/delta-2 OS=Homo sapiens OX=9606 GN=CACNA2D2 PE=1 SV=2	4MW85	PT	Calcium channel, voltage-dependent, alpha 2 delta subunit 2	COG2425	Uncharacterized conserved protein, contains a von Willebrand factor type A (vWA) domain	S	Function unknown	KOG2353	[PT]	Inorganic ion transport and metabolism; Signal transduction mechanisms;	L-type voltage-dependent Ca2+ channel, alpha2/delta subunit	row-12984
gene:ENSG00000007520	TSR3	4.23837	-0.0861387	0.341777	0.460136	nonsig	16.5759	17.6215	19.0151	18.4318	18.0161	17.6785	704	810	830	686	643	778	GO:0000154;GO:0005829;GO:0016740;GO:1904047;GO:0005634;GO:0046872;GO:0106388;GO:0019843;GO:0005737;GO:0030490;GO:0000455;	BP;CC;MF;MF;CC;MF;MF;MF;CC;BP;BP;	rRNA modification;cytosol;transferase activity;S-adenosyl-L-methionine binding;nucleus;metal ion binding;18S rRNA aminocarboxypropyltransferase activity;rRNA binding;cytoplasm;maturation of SSU-rRNA;enzyme-directed rRNA pseudouridine synthesis;	-	-	18S rRNA aminocarboxypropyltransferase [Homo sapiens]	PF04034.17	Ribosome biogenesis protein, C-terminal	18S rRNA aminocarboxypropyltransferase OS=Homo sapiens OX=9606 GN=TSR3 PE=1 SV=1	4MV47	S	Ribosome biogenesis protein, C-terminal	COG2042	Ribosome biogenesis protein Tsr3 (rRNA maturation)	J	Translation, ribosomal structure and biogenesis	KOG3154	[S]	Function unknown;	Uncharacterized conserved protein	row-9848
gene:ENSG00000007541	PIGQ	3.18764	0.413136	4.55665e-06	1.91402e-05	nonsig	9.55408	9.49287	9.82644	7.53973	6.33889	6.61322	954	986	976	650	541	664	GO:0017176;GO:0031505;GO:0005789;GO:0005975;GO:0005783;GO:0006506;GO:0000506;	MF;BP;CC;BP;CC;BP;CC;	phosphatidylinositol N-acetylglucosaminyltransferase activity;fungal-type cell wall organization;endoplasmic reticulum membrane;carbohydrate metabolic process;endoplasmic reticulum;GPI anchor biosynthetic process;glycosylphosphatidylinositol-N-acetylglucosaminyltransferase (GPI-GnT) complex;	ko01100;ko00563	Metabolic pathways;Glycosylphosphatidylinositol (GPI)-anchor biosynthesis	phosphatidylinositol N-acetylglucosaminyltransferase subunit Q isoform 1 [Homo sapiens]	PF05024.19	N-acetylglucosaminyl transferase component (Gpi1)	Phosphatidylinositol N-acetylglucosaminyltransferase subunit Q OS=Homo sapiens OX=9606 GN=PIGQ PE=1 SV=3	4N38R	MO	N-acetylglucosaminyl transferase component (Gpi1)	-	-	-	-	KOG1183	[MO]	Cell wall/membrane/envelope biogenesis; Posttranslational modification, protein turnover, chaperones;	N-acetylglucosaminyltransferase complex, subunit PIG-Q/GPI1, required for phosphatidylinositol biosynthesis	row-3156
gene:ENSG00000007545	CRAMP1	2.13703	-0.165574	0.0446552	0.0835873	nonsig	3.06992	3.20946	3.47468	3.60692	3.68238	3.37929	872	972	993	891	844	955	GO:0007389;GO:0005634;GO:0007379;GO:0003682;GO:0006355;GO:0003677;	BP;CC;BP;MF;BP;MF;	pattern specification process;nucleus;segment specification;chromatin binding;regulation of DNA-templated transcription;DNA binding;	-	-	protein cramped-like [Homo sapiens]	PF15963.9	Myb DNA-binding like	Protein cramped-like OS=Homo sapiens OX=9606 GN=CRAMP1 PE=1 SV=3	4MZRE	K	SANT SWI3, ADA2, N-CoR and TFIIIB'' DNA-binding domains	-	-	-	-	-	-	-	-	row-7083
gene:ENSG00000007866	TEAD3	1.78381	0.946427	3.27715e-10	2.24127e-09	nonsig	3.40969	3.69345	3.125	1.70489	1.66708	1.70623	368	430	346	163	150	190	GO:1900231;GO:0045892;GO:0001825;GO:0036180;GO:0007423;GO:0007565;GO:0030447;GO:0007517;GO:2000222;GO:0000981;GO:0001403;GO:0003700;GO:0044011;GO:0044406;GO:0046872;GO:0060485;GO:0000122;GO:0045893;GO:0007566;GO:2000826;GO:0070807;GO:0000785;GO:0010570;GO:0045165;GO:0000978;GO:0072089;GO:0032993;GO:0097718;GO:0044182;GO:0001708;GO:0001570;GO:0005667;GO:0014883;GO:0007476;GO:0045944;GO:0001228;GO:…	BP;BP;BP;BP;BP;BP;BP;BP;BP;MF;BP;MF;BP;BP;MF;BP;BP;BP;BP;BP;BP;CC;BP;BP;MF;BP;CC;MF;BP;BP;BP;CC;BP;BP;BP;MF;BP;BP;BP;BP;BP;BP;BP;BP;BP;MF;MF;BP;MF;CC;BP;MF;BP;BP;BP;BP;BP;CC;BP;BP;BP;MF;MF;BP;BP;BP;BP;BP;BP;CC;BP;BP;BP;BP;CC;BP;BP;CC;BP;MF;BP;BP;BP;BP;CC;BP;BP;BP;BP;MF;BP;BP;BP;CC;BP;BP;BP;BP;BP;MF;BP;CC;	regulation of single-species biofilm formation on inanimate substrate;negative regulation of DNA-templated transcription;blastocyst formation;filamentous growth of a population of unicellular organisms in response to biotic stimulus;sensory organ development;female pregnancy;filamentous growth;muscle organ development;positive regulation of pseudohyphal growth;DNA-binding transcription factor act…	ko04392;ko04390	Hippo signaling pathway - multiple species;Hippo signaling pathway	tubby-related protein 1-like isoform X2 [Leopardus geoffroyi]	PF17725.5	YAP binding domain	Transcriptional enhancer factor TEF-5 OS=Homo sapiens OX=9606 GN=TEAD3 PE=1 SV=2	4IZ5G	K	Transcriptional enhancer factor TEF-5	-	-	-	-	KOG3841	[K]	Transcription;	TEF-1 and related transcription factor, TEAD family	row-1938
gene:ENSG00000007923	DNAJC11	5.31356	-0.221027	1.09378e-07	5.64382e-07	nonsig	37.8167	36.8298	35.5981	40.6142	40.3352	41.7936	4304	4553	4188	4096	3886	4923	GO:0005829;GO:1903644;GO:0051082;GO:0009536;GO:0032091;GO:0010228;GO:0005634;GO:0007007;GO:0006457;GO:0031072;GO:0008270;GO:0045892;GO:0043154;GO:0140036;GO:0036503;GO:0009507;GO:0001401;GO:0044183;GO:0032880;GO:0005813;GO:0005730;GO:0000502;GO:0005739;GO:0032436;GO:0031396;GO:0034504;GO:0031965;GO:0045109;GO:0042026;GO:0042407;GO:0016020;GO:0005524;GO:0030544;GO:0140275;GO:0005654;GO:0005783;GO:…	CC;BP;MF;CC;BP;BP;CC;BP;BP;MF;MF;BP;BP;MF;BP;CC;CC;MF;BP;CC;CC;CC;CC;BP;BP;BP;CC;BP;BP;BP;CC;MF;MF;CC;CC;CC;CC;MF;MF;CC;BP;BP;MF;MF;BP;BP;BP;BP;BP;CC;CC;CC;BP;BP;MF;BP;BP;CC;MF;BP;BP;BP;BP;CC;MF;MF;CC;BP;CC;MF;CC;BP;BP;BP;CC;BP;MF;BP;BP;BP;BP;CC;MF;	cytosol;regulation of chaperone-mediated protein folding;unfolded protein binding;plastid;negative regulation of protein binding;vegetative to reproductive phase transition of meristem;nucleus;inner mitochondrial membrane organization;protein folding;heat shock protein binding;zinc ion binding;negative regulation of DNA-templated transcription;negative regulation of cysteine-type endopeptidase ac…	-	-	dnaJ homolog subfamily C member 11 [Homo sapiens]	PF11875.12	DnaJ-like protein C11, C-terminal	DnaJ homolog subfamily C member 11 OS=Homo sapiens OX=9606 GN=DNAJC11 PE=1 SV=2	4N25V	O	cristae formation	COG0484	DnaJ-class molecular chaperone with C-terminal Zn finger domain	O	Posttranslational modification, protein turnover, chaperones	KOG0718	[O]	Posttranslational modification, protein turnover, chaperones;	Molecular chaperone (DnaJ superfamily)	row-2569
gene:ENSG00000007944	MYLIP	1.22371	-0.226638	0.24657	0.354792	nonsig	1.14919	1.33913	1.29807	1.34231	1.45514	1.44242	128	161	148	132	136	165	GO:0072678;GO:0150054;GO:1903688;GO:0002088;GO:0003015;GO:0003779;GO:0005923;GO:0120283;GO:0006405;GO:0007267;GO:0051015;GO:0045296;GO:0008180;GO:0060446;GO:0016020;GO:0016567;GO:0045216;GO:0030036;GO:0007289;GO:0051496;GO:0072562;GO:0051017;GO:1904778;GO:0048813;GO:0070306;GO:0032956;GO:0007166;GO:0002020;GO:0005886;GO:0005769;GO:0031143;GO:0072697;GO:0008270;GO:0006964;GO:0070062;GO:1901222;GO:…	BP;BP;BP;BP;BP;MF;CC;MF;BP;BP;MF;MF;CC;BP;CC;BP;BP;BP;BP;BP;CC;BP;BP;BP;BP;BP;BP;MF;CC;CC;CC;BP;MF;BP;CC;BP;BP;BP;BP;CC;BP;BP;BP;BP;BP;BP;MF;BP;BP;CC;BP;MF;CC;CC;BP;BP;BP;MF;BP;CC;BP;CC;CC;CC;BP;MF;BP;MF;BP;CC;MF;CC;BP;BP;BP;MF;CC;BP;BP;CC;CC;BP;BP;BP;BP;BP;BP;BP;BP;BP;BP;BP;CC;BP;BP;BP;BP;CC;MF;BP;BP;BP;BP;BP;MF;BP;BP;BP;BP;MF;CC;BP;BP;MF;BP;BP;BP;CC;MF;MF;CC;MF;BP;BP;CC;BP;MF;CC;BP;BP;CC;BP;BP;…	T cell migration;regulation of postsynaptic neurotransmitter receptor diffusion trapping;positive regulation of border follicle cell migration;lens development in camera-type eye;heart process;actin binding;bicellular tight junction;protein serine/threonine kinase binding;RNA export from nucleus;cell-cell signaling;actin filament binding;cadherin binding;COP9 signalosome;branching involved in ope…	ko04979	Cholesterol metabolism	E3 ubiquitin-protein ligase MYLIP [Homo sapiens]	PF09379.14	FERM N-terminal domain	E3 ubiquitin-protein ligase MYLIP OS=Homo sapiens OX=9606 GN=MYLIP PE=1 SV=2	4N02N	O	Myosin regulatory light chain interacting protein	-	-	-	-	-	-	-	-	row-9215
gene:ENSG00000007968	E2F2	1.67883	-0.25159	0.0423769	0.0801198	nonsig	1.85628	2.10571	2.22594	2.32841	2.51076	2.22122	349	426	429	386	395	429	GO:0008045;GO:0098534;GO:0045892;GO:0070345;GO:0007113;GO:0051302;GO:0006606;GO:0000981;GO:0003700;GO:2000134;GO:0044458;GO:0007444;GO:0000122;GO:1900117;GO:1903251;GO:0045893;GO:0043392;GO:0008156;GO:0072332;GO:0008284;GO:0000785;GO:0051301;GO:0008015;GO:0060252;GO:0032876;GO:0019901;GO:0000978;GO:0045850;GO:0005813;GO:0000987;GO:0060090;GO:0045599;GO:1990086;GO:0007419;GO:0048255;GO:0043276;GO:…	BP;BP;BP;BP;BP;BP;BP;MF;MF;BP;BP;BP;BP;BP;BP;BP;BP;BP;BP;BP;CC;BP;BP;BP;BP;MF;MF;BP;CC;MF;MF;BP;BP;BP;BP;BP;BP;BP;MF;BP;CC;MF;BP;MF;BP;BP;MF;MF;BP;CC;BP;BP;CC;CC;MF;BP;MF;MF;BP;CC;MF;BP;BP;BP;BP;CC;BP;BP;BP;BP;BP;BP;BP;CC;CC;MF;BP;BP;BP;CC;BP;BP;BP;BP;MF;BP;BP;MF;BP;CC;BP;BP;BP;MF;CC;CC;BP;BP;BP;BP;BP;CC;BP;CC;CC;BP;CC;BP;BP;BP;BP;BP;BP;BP;MF;BP;BP;CC;BP;MF;BP;BP;BP;MF;CC;BP;BP;BP;BP;CC;	motor neuron axon guidance;centriole assembly;negative regulation of DNA-templated transcription;negative regulation of fat cell proliferation;endomitotic cell cycle;regulation of cell division;protein import into nucleus;DNA-binding transcription factor activity, RNA polymerase II-specific;DNA-binding transcription factor activity;negative regulation of G1/S transition of mitotic cell cycle;moti…	ko05163;ko05224;ko04110;ko05226;ko05169;ko05167;ko04218;ko05212;ko05220;ko01522;ko05214;ko05218;ko05222;ko05219;ko05225;ko05161;ko04934;ko05223;ko05166;ko05206;ko05215;ko05160;ko05200	Human cytomegalovirus infection;Breast cancer;Cell cycle;Gastric cancer;Epstein-Barr virus infection;Kaposi sarcoma-associated herpesvirus infection;Cellular senescence;Pancreatic cancer;Chronic myeloid leukemi;Endocrine resistance;Gliom;Melanom;Small cell lung cancer;Bladder cancer;Hepatocellular carcinom;Hepatitis B;Cushing syndrome;Non-small cell lung cancer;Human T-cell leukemia virus 1 infec…	transcription factor E2F2 [Homo sapiens]	PF16421.9	E2F transcription factor CC-MB domain	Transcription factor E2F2 OS=Homo sapiens OX=9606 GN=E2F2 PE=1 SV=1	4MVC3	K	E2F transcription factor 2	-	-	-	-	KOG2577	[K]	Transcription;	Transcription factor E2F/dimerization partner (TDP)	row-7013
gene:ENSG00000008018	PSMB1	7.02363	-0.0770716	0.0713383	0.125102	nonsig	123.342	129.867	132.277	131.732	126.78	130.917	3972	4503	4367	3738	3416	4332	GO:0005829;GO:1904813;GO:0005634;GO:0030163;GO:0070062;GO:0000502;GO:0010498;GO:0007420;GO:0034774;GO:0005654;GO:0005576;GO:0019774;GO:0010499;GO:0043161;GO:0004175;GO:0005839;GO:0019748;GO:0005886;GO:0004298;GO:0051603;GO:0005737;GO:0050832;	CC;CC;CC;BP;CC;CC;BP;BP;CC;CC;CC;CC;BP;BP;MF;CC;BP;CC;MF;BP;CC;BP;	cytosol;ficolin-1-rich granule lumen;nucleus;protein catabolic process;extracellular exosome;proteasome complex;proteasomal protein catabolic process;brain development;secretory granule lumen;nucleoplasm;extracellular region;proteasome core complex, beta-subunit complex;proteasomal ubiquitin-independent protein catabolic process;proteasome-mediated ubiquitin-dependent protein catabolic process;en…	ko03050	Proteasome	proteasome subunit beta type-1 [Pan paniscus]	PF00227.30	Proteasome subunit	Proteasome subunit beta type-1 OS=Homo sapiens OX=9606 GN=PSMB1 PE=1 SV=2	4MUH7	O	Proteasome subunit	COG0638	20S proteasome, alpha and beta subunits	O	Posttranslational modification, protein turnover, chaperones	KOG0179	[O]	Posttranslational modification, protein turnover, chaperones;	20S proteasome, regulatory subunit beta type PSMB1/PRE7	row-7561
gene:ENSG00000008056	SYN1	0.51991	1.11985	0.00160713	0.00434764	up	0.646278	0.487726	0.706024	0.211207	0.26899	0.353202	76	61	84	22	27	38	GO:0046928;GO:0048786;GO:0019901;GO:0098685;GO:0030424;GO:0098850;GO:0007269;GO:0003779;GO:0099504;GO:0048149;GO:0071632;GO:0008049;GO:0032228;GO:0016079;GO:0007268;GO:0042995;GO:0060203;GO:0014069;GO:0005524;GO:0048666;GO:2000300;GO:0097091;GO:0042802;GO:0098793;GO:0030672;GO:0106006;GO:0030425;GO:0046872;GO:0007613;GO:0017156;GO:0050808;GO:0043209;GO:0098693;GO:0008306;GO:0031201;GO:0045202;GO:…	BP;CC;MF;CC;CC;CC;BP;MF;BP;BP;BP;BP;BP;BP;BP;CC;CC;CC;MF;BP;BP;BP;MF;CC;CC;MF;CC;MF;BP;BP;BP;CC;BP;BP;CC;CC;BP;CC;BP;MF;CC;CC;BP;CC;CC;CC;CC;CC;BP;BP;MF;	regulation of neurotransmitter secretion;presynaptic active zone;protein kinase binding;Schaffer collateral - CA1 synapse;axon;extrinsic component of synaptic vesicle membrane;neurotransmitter secretion;actin binding;synaptic vesicle cycle;behavioral response to ethanol;optomotor response;male courtship behavior;regulation of synaptic transmission, GABAergic;synaptic vesicle exocytosis;chemical s…	-	-	synapsin-1 isoform X1 [Pan paniscus]	PF02750.18	Synapsin, ATP binding domain	Synapsin-1 OS=Homo sapiens OX=9606 GN=SYN1 PE=1 SV=3	4MTFK	TU	Synapsin I	COG0189	Glutathione synthase, LysX or RimK-type ligase, ATP-grasp superfamily	EHJQ	-	KOG3895	[TU]	Signal transduction mechanisms; Intracellular trafficking, secretion, and vesicular transport;	Synaptic vesicle protein Synapsin	row-4901
gene:ENSG00000008083	JARID2	2.7203	0.536327	1.09564e-13	1.03191e-12	nonsig	6.81128	6.9088	6.80291	4.87454	4.44732	4.31009	1431	1597	1507	897	792	958	GO:0048838;GO:0000183;GO:0062034;GO:0045892;GO:0050681;GO:0010228;GO:0001825;GO:0009910;GO:2000028;GO:0035861;GO:0007417;GO:0008584;GO:0003676;GO:0010286;GO:0140681;GO:0000792;GO:0005739;GO:0008340;GO:0031490;GO:0032454;GO:0140684;GO:0007420;GO:0003700;GO:0010507;GO:0030374;GO:0046872;GO:1900056;GO:0033169;GO:0048863;GO:0009873;GO:0072562;GO:0035097;GO:0007338;GO:0010104;GO:0000122;GO:0003684;GO:…	BP;BP;BP;BP;MF;BP;BP;BP;BP;CC;BP;BP;MF;BP;MF;CC;CC;BP;MF;MF;MF;BP;MF;BP;MF;MF;BP;BP;BP;BP;CC;CC;BP;BP;BP;MF;BP;BP;BP;BP;BP;BP;BP;BP;BP;BP;BP;BP;MF;CC;BP;MF;BP;BP;MF;BP;BP;BP;BP;MF;MF;MF;BP;BP;BP;BP;BP;CC;BP;BP;MF;BP;CC;BP;MF;BP;CC;BP;BP;CC;BP;BP;BP;MF;BP;BP;BP;BP;BP;BP;BP;MF;MF;BP;BP;BP;BP;BP;MF;BP;MF;BP;BP;CC;MF;BP;MF;BP;BP;BP;BP;BP;MF;MF;BP;BP;CC;MF;BP;CC;BP;MF;BP;BP;MF;BP;BP;BP;MF;BP;BP;MF;BP;…	release of seed from dormancy;rDNA heterochromatin formation;L-pipecolic acid biosynthetic process;negative regulation of DNA-templated transcription;nuclear androgen receptor binding;vegetative to reproductive phase transition of meristem;blastocyst formation;negative regulation of flower development;regulation of photoperiodism, flowering;site of double-strand break;central nervous system devel…	ko04550	Signaling pathways regulating pluripotency of stem cells	protein Jumonji isoform 1 [Homo sapiens]	PF02373.26	JmjC domain, hydroxylase	Protein Jumonji OS=Homo sapiens OX=9606 GN=JARID2 PE=1 SV=2	4MVYU	K	Jumonji and AT-rich interaction domain containing 2	-	-	-	-	KOG1246	[R]	General function prediction only;	DNA-binding protein jumonji/RBP2/SMCY, contains JmjC domain	row-1407
gene:ENSG00000008086	CDKL5	0.474387	0.2944	0.08341	0.143314	nonsig	0.447553	0.413546	0.413257	0.327799	0.431639	0.30827	236	234	226	154	157	169	GO:0031100;GO:0008353;GO:0002088;GO:0032880;GO:0018105;GO:0008340;GO:0035720;GO:0030097;GO:1902856;GO:0016020;GO:0000781;GO:0006397;GO:0042220;GO:0055015;GO:0014038;GO:0040020;GO:0050773;GO:0048813;GO:0045956;GO:0007284;GO:0048142;GO:0009636;GO:1903317;GO:0048678;GO:0008356;GO:0019908;GO:0005886;GO:0042542;GO:0000785;GO:0070371;GO:0097125;GO:0070062;GO:0001673;GO:0070509;GO:0005576;GO:0000911;GO:…	BP;MF;BP;BP;BP;BP;BP;BP;BP;CC;CC;BP;BP;BP;BP;BP;BP;BP;BP;BP;BP;BP;BP;BP;BP;CC;CC;BP;CC;BP;CC;CC;CC;BP;CC;BP;BP;BP;BP;BP;BP;BP;BP;BP;BP;BP;BP;CC;BP;BP;BP;BP;BP;BP;BP;BP;BP;CC;CC;CC;BP;BP;BP;MF;CC;BP;BP;BP;BP;BP;CC;BP;BP;BP;BP;CC;CC;BP;CC;BP;BP;BP;BP;BP;BP;BP;CC;CC;BP;BP;CC;CC;BP;BP;CC;BP;BP;BP;BP;BP;BP;BP;CC;BP;CC;BP;CC;CC;BP;CC;CC;BP;CC;CC;BP;CC;BP;BP;MF;BP;BP;BP;CC;MF;BP;BP;BP;BP;BP;BP;CC;BP;CC;…	animal organ regeneration;RNA polymerase II CTD heptapeptide repeat kinase activity;lens development in camera-type eye;regulation of protein localization;peptidyl-serine phosphorylation;determination of adult lifespan;intraciliary anterograde transport;hemopoiesis;negative regulation of non-motile cilium assembly;membrane;chromosome, telomeric region;mRNA processing;response to cocaine;ventricul…	-	-	cyclin-dependent kinase-like 5 isoform 1 [Homo sapiens]	PF00069.29	Protein kinase domain	Cyclin-dependent kinase-like 5 OS=Homo sapiens OX=9606 GN=CDKL5 PE=1 SV=2	4MWAJ	T	Serine/Threonine protein kinases, catalytic domain	COG0515	Serine/threonine protein kinase	T	Signal transduction mechanisms	KOG0593	[R]	General function prediction only;	Predicted protein kinase KKIAMRE	row-7717
gene:ENSG00000008128	CDK11A	3.9728	0.0137925	0.840013	0.889872	nonsig	14.9438	15.5244	14.0769	14.8544	14.8414	14.0184	1395	1581	1391	1209	1115	1337	GO:0031100;GO:0008353;GO:0002088;GO:0032880;GO:0018105;GO:1990758;GO:0016020;GO:0000781;GO:0006397;GO:0042220;GO:0055015;GO:0014038;GO:0040020;GO:0045956;GO:0048813;GO:0007284;GO:0048142;GO:0009636;GO:0032956;GO:0048678;GO:0008356;GO:0019908;GO:0005886;GO:0042542;GO:0000785;GO:0070371;GO:0097125;GO:0070062;GO:1902596;GO:0001673;GO:2000331;GO:0043410;GO:0000911;GO:0030588;GO:0035418;GO:0045836;GO:…	BP;MF;BP;BP;BP;BP;CC;CC;BP;BP;BP;BP;BP;BP;BP;BP;BP;BP;BP;BP;BP;CC;CC;BP;CC;BP;CC;CC;BP;CC;BP;BP;BP;BP;BP;BP;BP;BP;BP;BP;BP;BP;BP;BP;CC;BP;BP;BP;BP;BP;BP;BP;CC;BP;BP;CC;BP;BP;BP;BP;BP;BP;BP;CC;BP;CC;BP;BP;BP;BP;CC;BP;CC;BP;BP;BP;BP;BP;BP;BP;BP;CC;CC;CC;BP;CC;CC;BP;BP;BP;BP;CC;BP;BP;BP;BP;BP;BP;BP;BP;CC;BP;CC;CC;CC;BP;CC;CC;BP;CC;BP;CC;BP;BP;BP;MF;BP;MF;CC;BP;BP;BP;BP;MF;BP;BP;BP;BP;CC;BP;BP;CC;CC;…	animal organ regeneration;RNA polymerase II CTD heptapeptide repeat kinase activity;lens development in camera-type eye;regulation of protein localization;peptidyl-serine phosphorylation;mitotic sister chromatid biorientation;membrane;chromosome, telomeric region;mRNA processing;response to cocaine;ventricular cardiac muscle cell development;regulation of Schwann cell differentiation;regulation o…	-	-	cyclin-dependent kinase 11A isoform 5 [Homo sapiens]	PF00069.29	Protein kinase domain	Cyclin-dependent kinase 11A OS=Homo sapiens OX=9606 GN=CDK11A PE=1 SV=4	4MYIT	T	cyclin-dependent protein serine/threonine kinase activity	COG2815	PASTA domain, binds beta-lactams	M	Cell wall/membrane/envelope biogenesis	KOG0663	[R]	General function prediction only;	Protein kinase PITSLRE and related kinases	row-12517
gene:ENSG00000008130	NADK	4.76476	-0.273449	4.67138e-09	2.80812e-08	nonsig	23.5694	24.9362	24.3301	28.688	28.3289	27.7207	2721	3069	2872	2896	2712	3256	GO:0034599;GO:0005829;GO:0005634;GO:0003951;GO:0009507;GO:0102757;GO:0005739;GO:0005524;GO:0035774;GO:0042132;GO:0046872;GO:0005516;GO:0006553;GO:0005759;GO:0051287;GO:0046034;GO:0006741;GO:0042736;GO:0005737;GO:0016310;GO:0019178;GO:0006879;GO:0019674;	BP;CC;CC;MF;CC;MF;CC;MF;BP;MF;MF;MF;BP;CC;MF;BP;BP;MF;CC;BP;MF;BP;BP;	cellular response to oxidative stress;cytosol;nucleus;NAD+ kinase activity;chloroplast;NADPH phosphatase activity;mitochondrion;ATP binding;positive regulation of insulin secretion involved in cellular response to glucose stimulus;fructose 1,6-bisphosphate 1-phosphatase activity;metal ion binding;calmodulin binding;lysine metabolic process;mitochondrial matrix;NAD binding;ATP metabolic process;NA…	ko00760;ko01100	Nicotinate and nicotinamide metabolism;Metabolic pathways	NAD kinase isoform 2 [Homo sapiens]	PF20143.3	ATP-NAD kinase C-terminal domain	NAD kinase OS=Homo sapiens OX=9606 GN=NADK PE=1 SV=1	4MWJA	F	ATP-NAD kinase	COG0061	NAD kinase	H	Coenzyme transport and metabolism	KOG2178	[G]	Carbohydrate transport and metabolism;	Predicted sugar kinase	row-2205
gene:ENSG00000008256	CYTH3	2.93888	0.168681	0.0351405	0.0681783	nonsig	6.9435	7.65519	7.08801	6.53453	5.7716	6.16593	1125	1335	1178	933	783	1027	GO:0030136;GO:0031410;GO:0035021;GO:0098839;GO:0009846;GO:0000281;GO:0005923;GO:0030155;GO:0070417;GO:1903420;GO:0005739;GO:0050811;GO:0031273;GO:0034237;GO:0031115;GO:0034067;GO:0014069;GO:0005547;GO:0016020;GO:0030154;GO:0043197;GO:0016192;GO:0098876;GO:0046872;GO:2000008;GO:0006893;GO:0030036;GO:0048193;GO:0032509;GO:0032154;GO:0048209;GO:0031901;GO:0005801;GO:0005764;GO:0008017;GO:0070679;GO:…	CC;CC;BP;CC;BP;BP;CC;BP;BP;BP;CC;MF;BP;MF;BP;BP;CC;MF;CC;BP;CC;BP;BP;MF;BP;BP;BP;BP;BP;CC;BP;CC;CC;CC;MF;MF;CC;BP;BP;BP;BP;BP;CC;BP;BP;BP;CC;BP;CC;BP;CC;BP;BP;BP;BP;BP;CC;CC;BP;CC;MF;CC;BP;MF;BP;CC;CC;MF;BP;CC;MF;BP;CC;BP;BP;MF;BP;BP;CC;CC;BP;CC;CC;CC;CC;CC;MF;CC;BP;BP;CC;MF;BP;BP;BP;MF;BP;MF;BP;CC;BP;CC;BP;BP;BP;BP;BP;BP;CC;BP;BP;CC;BP;BP;CC;CC;BP;BP;BP;BP;CC;BP;MF;BP;BP;BP;BP;CC;CC;CC;CC;BP;BP;…	clathrin-coated vesicle;cytoplasmic vesicle;negative regulation of Rac protein signal transduction;postsynaptic density membrane;pollen germination;mitotic cytokinesis;bicellular tight junction;regulation of cell adhesion;cellular response to cold;protein localization to endoplasmic reticulum tubular network;mitochondrion;GABA receptor binding;negative regulation of pseudopodium assembly;protein …	ko04072;ko04144	Phospholipase D signaling pathway;Endocytosis	cytohesin-3 [Hylobates moloch]	PF01369.24	Sec7 domain	Cytohesin-3 OS=Homo sapiens OX=9606 GN=CYTH3 PE=1 SV=2	4MZY2	U	Sec7 domain	COG5307	Guanine-nucleotide exchange factor YEL1, contains Sec7 domain	R	General function prediction only	KOG0930	[U]	Intracellular trafficking, secretion, and vesicular transport;	Guanine nucleotide exchange factor Cytohesin, contains PH and Sec7 domains	row-6834
gene:ENSG00000008277	ADAM22	1.35068	-0.399667	0.000208961	0.000669168	nonsig	1.4228	1.2998	1.27046	2.03908	1.67226	1.67814	424	455	442	478	450	549	GO:1990910;GO:1902093;GO:0098839;GO:0008237;GO:0030574;GO:0007160;GO:0007417;GO:0051044;GO:0008584;GO:0010954;GO:2000418;GO:0043005;GO:0005739;GO:0042734;GO:0007179;GO:0002418;GO:0045026;GO:0016020;GO:0050729;GO:0030154;GO:0072675;GO:0046872;GO:0043524;GO:0003382;GO:0004252;GO:0004175;GO:0045780;GO:0007338;GO:0007229;GO:0031514;GO:0070821;GO:2000415;GO:0043406;GO:0006508;GO:0016485;GO:0030195;GO:…	BP;BP;CC;MF;BP;BP;BP;BP;BP;BP;BP;CC;CC;CC;BP;BP;BP;CC;BP;BP;BP;MF;BP;BP;MF;MF;BP;BP;BP;CC;CC;BP;BP;BP;BP;BP;BP;MF;CC;CC;BP;CC;BP;BP;BP;BP;BP;CC;CC;BP;CC;MF;BP;BP;BP;BP;CC;BP;BP;MF;BP;MF;CC;BP;BP;CC;BP;BP;CC;MF;BP;BP;BP;BP;BP;BP;MF;BP;CC;BP;BP;BP;MF;CC;BP;BP;CC;CC;BP;CC;MF;CC;BP;BP;CC;BP;BP;CC;BP;BP;BP;BP;BP;BP;BP;MF;BP;BP;BP;CC;MF;BP;BP;BP;CC;BP;BP;MF;BP;BP;MF;BP;BP;MF;CC;CC;BP;CC;BP;CC;BP;BP;CC;…	response to hypobaric hypoxia;positive regulation of flagellated sperm motility;postsynaptic density membrane;metallopeptidase activity;collagen catabolic process;cell-matrix adhesion;central nervous system development;positive regulation of membrane protein ectodomain proteolysis;male gonad development;positive regulation of protein processing;positive regulation of eosinophil migration;neuron p…	-	-	disintegrin and metalloproteinase domain-containing protein 22 isoform 7 precursor [Homo sapiens]	PF01421.23	Reprolysin (M12B) family zinc metalloprotease	Disintegrin and metalloproteinase domain-containing protein 22 OS=Homo sapiens OX=9606 GN=ADAM22 PE=1 SV=1	4MSK2	O	Homologues of snake disintegrins	-	-	-	-	KOG3607	[O]	Posttranslational modification, protein turnover, chaperones;	Meltrins, fertilins and related Zn-dependent metalloproteinases of the ADAMs family	row-4140
gene:ENSG00000008282	SYPL1	6.90703	0.247345	6.29099e-12	5.09621e-11	nonsig	133.066	128.577	132.127	106.277	102.787	115.033	10151	10529	10318	6978	6553	8673	GO:0048786;GO:0030136;GO:0044877;GO:0044309;GO:0098685;GO:0007507;GO:0031594;GO:0048168;GO:0043005;GO:0070062;GO:0033292;GO:0042734;GO:0045920;GO:0051020;GO:0007268;GO:0060203;GO:0017075;GO:0014069;GO:0016020;GO:0019904;GO:0048471;GO:2000300;GO:0000149;GO:0042802;GO:0030672;GO:0048169;GO:0098793;GO:1904645;GO:0016188;GO:0042584;GO:0098686;GO:0045202;GO:0044306;GO:0006874;GO:0030141;GO:0048488;GO:…	CC;CC;MF;CC;CC;BP;CC;BP;CC;CC;BP;CC;BP;MF;BP;CC;MF;CC;CC;MF;CC;BP;MF;MF;CC;BP;CC;BP;BP;CC;CC;CC;CC;BP;CC;BP;CC;BP;MF;CC;BP;CC;BP;CC;BP;MF;BP;BP;CC;BP;CC;	presynaptic active zone;clathrin-coated vesicle;protein-containing complex binding;neuron spine;Schaffer collateral - CA1 synapse;heart development;neuromuscular junction;regulation of neuronal synaptic plasticity;neuron projection;extracellular exosome;T-tubule organization;presynaptic membrane;negative regulation of exocytosis;GTPase binding;chemical synaptic transmission;clathrin-sculpted glut…	-	-	synaptophysin-like protein 1 isoform c [Homo sapiens]	PF01284.27	Membrane-associating domain	Synaptophysin-like protein 1 OS=Homo sapiens OX=9606 GN=SYPL1 PE=1 SV=1	4N1Q3	S	Membrane-associating domain	-	-	-	-	-	-	-	-	row-1636
gene:ENSG00000008283	CYB561	3.96361	-0.425199	7.76178e-11	5.60921e-10	nonsig	13.06	12.9393	12.3772	16.8691	16.0795	17.0228	1403	1507	1358	1568	1418	1882	GO:0010039;GO:0019852;GO:0005794;GO:0009507;GO:0005730;GO:0070062;GO:0016722;GO:0000293;GO:0000325;GO:0016020;GO:0019904;GO:0042802;GO:0060586;GO:0046872;GO:0042584;GO:0140575;GO:0005765;GO:0140571;GO:0005764;GO:0140576;GO:0005886;GO:0016491;GO:0022900;GO:0031526;GO:0005773;GO:0033215;GO:0005774;GO:0031902;GO:0016324;GO:0006879;GO:0043231;	BP;BP;CC;CC;CC;CC;MF;MF;CC;CC;MF;MF;BP;MF;CC;MF;CC;MF;CC;BP;CC;MF;BP;CC;CC;BP;CC;CC;CC;BP;CC;	response to iron ion;L-ascorbic acid metabolic process;Golgi apparatus;chloroplast;nucleolus;extracellular exosome;oxidoreductase activity, acting on metal ions;ferric-chelate reductase activity;plant-type vacuole;membrane;protein domain specific binding;identical protein binding;multicellular organismal-level iron ion homeostasis;metal ion binding;chromaffin granule membrane;transmembrane monode…	-	-	transmembrane ascorbate-dependent reductase CYB561 isoform X5 [Gorilla gorilla gorilla]	PF03188.20	Eukaryotic cytochrome b561	Transmembrane ascorbate-dependent reductase CYB561 OS=Homo sapiens OX=9606 GN=CYB561 PE=1 SV=2	4MWTC	C	ferric-chelate reductase activity	-	-	-	-	KOG1619	[C]	Energy production and conversion;	Cytochrome b	row-1834
gene:ENSG00000008294	SPAG9	5.10732	-0.0973259	0.00308775	0.00785473	nonsig	32.6201	34.1702	33.1202	32.8116	35.0485	33.1194	7658	8447	7968	6886	6865	8053	GO:0005829;GO:0043679;GO:0030424;GO:0031410;GO:0061564;GO:0034451;GO:0045666;GO:0001933;GO:0005790;GO:0032418;GO:0001701;GO:0032933;GO:0005813;GO:0099641;GO:0043066;GO:0051298;GO:0070062;GO:0043005;GO:0031435;GO:0030335;GO:0046328;GO:0051146;GO:0031434;GO:0007411;GO:0007585;GO:0045665;GO:0016020;GO:0048286;GO:0090307;GO:0019894;GO:0048471;GO:0010468;GO:0019900;GO:0016192;GO:0042802;GO:0008432;GO:…	CC;CC;CC;CC;BP;CC;BP;BP;CC;BP;BP;BP;CC;BP;BP;BP;CC;CC;MF;BP;BP;BP;MF;BP;BP;BP;CC;BP;BP;MF;CC;BP;MF;BP;MF;MF;BP;CC;BP;MF;BP;BP;BP;BP;MF;CC;BP;BP;CC;BP;MF;BP;BP;CC;MF;BP;CC;BP;BP;BP;CC;CC;CC;BP;BP;CC;BP;BP;BP;CC;CC;BP;BP;BP;BP;CC;BP;	cytosol;axon terminus;axon;cytoplasmic vesicle;axon development;centriolar satellite;positive regulation of neuron differentiation;negative regulation of protein phosphorylation;smooth endoplasmic reticulum;lysosome localization;in utero embryonic development;SREBP signaling pathway;centrosome;anterograde axonal protein transport;negative regulation of apoptotic process;centrosome duplication;ext…	-	-	C-Jun-amino-terminal kinase-interacting protein 4 isoform 1 [Homo sapiens]	PF09744.13	JNK_SAPK-associated protein-1	C-Jun-amino-terminal kinase-interacting protein 4 OS=Homo sapiens OX=9606 GN=SPAG9 PE=1 SV=4	4MYU3	T	JNK-interacting protein leucine zipper II	-	-	-	-	KOG2077	[T]	Signal transduction mechanisms;	JNK/SAPK-associated protein-1	row-5212
gene:ENSG00000008300	CELSR3	2.4508	0.527571	6.41379e-16	7.05836e-15	nonsig	5.0512	5.62758	5.72103	3.58608	3.47792	3.82432	2179	2613	2530	1363	1255	1695	GO:0007157;GO:0072006;GO:0009925;GO:0060013;GO:0007626;GO:0007417;GO:0002088;GO:0032880;GO:0042074;GO:0002314;GO:0005739;GO:1904936;GO:0007267;GO:0007628;GO:0007605;GO:0007416;GO:0050770;GO:0045296;GO:0150002;GO:0097376;GO:0021999;GO:0016020;GO:0072659;GO:0070097;GO:0004930;GO:0003382;GO:0090176;GO:0007295;GO:0043524;GO:0007601;GO:0035672;GO:0032533;GO:0016339;GO:0030183;GO:0030246;GO:0050957;GO:…	BP;BP;CC;BP;BP;BP;BP;BP;BP;BP;CC;BP;BP;BP;BP;BP;BP;MF;CC;BP;BP;CC;BP;MF;MF;BP;BP;BP;BP;BP;BP;BP;BP;BP;MF;BP;BP;CC;BP;BP;BP;BP;BP;BP;BP;BP;CC;BP;MF;BP;CC;CC;BP;BP;CC;CC;BP;BP;BP;BP;BP;BP;BP;CC;CC;BP;BP;BP;BP;CC;BP;BP;CC;BP;BP;CC;BP;BP;CC;BP;BP;MF;BP;BP;BP;BP;BP;CC;BP;BP;BP;CC;BP;BP;BP;BP;BP;BP;CC;BP;BP;CC;BP;CC;CC;BP;MF;BP;BP;BP;BP;BP;BP;BP;BP;BP;BP;BP;BP;CC;BP;BP;BP;BP;BP;BP;BP;BP;BP;BP;BP;BP;BP;…	heterophilic cell-cell adhesion via plasma membrane cell adhesion molecules;nephron development;basal plasma membrane;righting reflex;locomotory behavior;central nervous system development;lens development in camera-type eye;regulation of protein localization;cell migration involved in gastrulation;germinal center B cell differentiation;mitochondrion;interneuron migration;cell-cell signaling;adul…	-	-	cadherin EGF LAG seven-pass G-type receptor 3 precursor [Homo sapiens]	PF00028.21	Cadherin domain	Cadherin EGF LAG seven-pass G-type receptor 3 OS=Homo sapiens OX=9606 GN=CELSR3 PE=1 SV=2	4N5W4	T	Domain present in hormone receptors	COG3210	Large exoprotein involved in heme utilization or adhesion	U	Intracellular trafficking, secretion, and vesicular transport	KOG4289	[T]	Signal transduction mechanisms;	Cadherin EGF LAG seven-pass G-type receptor	row-1204
gene:ENSG00000008324	SS18L2	4.09623	-0.289192	0.000134119	0.000445976	nonsig	12.9284	13.7912	13.3802	15.5475	28.7921	16.1405	1002	1059	1004	985	955	1242	GO:0005829;GO:0005634;GO:0008284;GO:0006338;GO:0000902;GO:0016358;GO:0016514;GO:0007010;GO:1902459;GO:0006325;GO:0035556;GO:0009955;GO:0000779;GO:0045596;GO:0003700;GO:0005654;GO:0008283;GO:0010468;GO:0030374;GO:0000775;GO:0048825;GO:0140288;GO:0097150;GO:0010582;GO:0045944;GO:0050773;GO:0048316;GO:0050775;GO:0048013;GO:0003713;GO:0000226;GO:0045893;GO:0006357;GO:0009410;GO:0071564;GO:0048366;GO:…	CC;CC;BP;BP;BP;BP;CC;BP;BP;BP;BP;BP;CC;BP;MF;CC;BP;BP;MF;CC;BP;CC;BP;BP;BP;BP;BP;BP;BP;MF;BP;BP;BP;BP;CC;BP;BP;CC;CC;BP;CC;CC;CC;BP;MF;CC;	cytosol;nucleus;positive regulation of cell population proliferation;chromatin remodeling;cell morphogenesis;dendrite development;SWI/SNF complex;cytoskeleton organization;positive regulation of stem cell population maintenance;chromatin organization;intracellular signal transduction;adaxial/abaxial pattern specification;condensed chromosome, centromeric region;negative regulation of cell differe…	-	-	SS18-like protein 2 isoform X1 [Homo sapiens]	PF05030.16	SSXT protein (N-terminal region)	SS18-like protein 2 OS=Homo sapiens OX=9606 GN=SS18L2 PE=1 SV=1	4N7G8	K	SSXT protein (N-terminal region)	-	-	-	-	KOG3227	[K]	Transcription;	Calcium-responsive transcription coactivator	row-3987
gene:ENSG00000008382	MPND	1.97412	0.517057	0.00865461	0.0196927	nonsig	3.6389	3.69246	3.61347	2.60409	2.2354	2.14088	186	185	182	113	100	114	GO:0070531;GO:0005634;GO:0006338;GO:0008237;GO:0005730;GO:0140492;GO:1903706;GO:0051797;GO:0070552;GO:0002376;GO:0042393;GO:1904888;GO:0005654;GO:0046872;GO:0006302;GO:0030334;GO:0140950;GO:0045944;GO:0006508;GO:0003713;GO:0032991;GO:0031593;GO:0043473;GO:0005737;GO:0003677;	CC;CC;BP;MF;CC;MF;BP;BP;CC;BP;MF;BP;CC;MF;BP;BP;MF;BP;BP;MF;CC;MF;BP;CC;MF;	BRCA1-A complex;nucleus;chromatin remodeling;metallopeptidase activity;nucleolus;metal-dependent deubiquitinase activity;regulation of hemopoiesis;regulation of hair follicle development;BRISC complex;immune system process;histone binding;cranial skeletal system development;nucleoplasm;metal ion binding;double-strand break repair;regulation of cell migration;histone H2A deubiquitinase activity;po…	-	-	MPN domain-containing protein isoform 1 [Homo sapiens]	PF18755.5	Restriction Enzyme Adenine Methylase Associated	MPN domain-containing protein OS=Homo sapiens OX=9606 GN=MPND PE=1 SV=1	4MX93	O	MPN domain containing	-	-	-	-	KOG1555	[O]	Posttranslational modification, protein turnover, chaperones;	26S proteasome regulatory complex, subunit RPN11	row-5827
gene:ENSG00000008394	MGST1	2.98389	-0.0749448	0.665604	0.758493	nonsig	7.01019	7.03317	6.58419	7.03762	8.30828	5.71435	236	258	221	208	229	195	GO:0032308;GO:0005778;GO:0006693;GO:0032496;GO:0032526;GO:0005641;GO:0014070;GO:0071347;GO:0050220;GO:0005739;GO:0010243;GO:0071449;GO:0019233;GO:0007165;GO:0016020;GO:0048471;GO:0005783;GO:0004667;GO:0008283;GO:0042802;GO:0001516;GO:0033327;GO:0008285;GO:0005741;GO:0005789;GO:0043295;GO:0002544;GO:0031620;GO:0051592;GO:0004364;GO:0035577;GO:0009410;GO:0034635;GO:0005886;GO:0004602;GO:0045177;GO:…	BP;CC;BP;BP;BP;CC;BP;BP;MF;CC;BP;BP;BP;BP;CC;CC;CC;MF;BP;MF;BP;BP;BP;CC;CC;MF;BP;BP;BP;MF;CC;BP;BP;CC;MF;CC;CC;BP;BP;CC;BP;	positive regulation of prostaglandin secretion;peroxisomal membrane;prostaglandin metabolic process;response to lipopolysaccharide;response to retinoic acid;nuclear envelope lumen;response to organic cyclic compound;cellular response to interleukin-1;prostaglandin-E synthase activity;mitochondrion;obsolete response to organonitrogen compound;cellular response to lipid hydroperoxide;sensory percep…	ko00983;ko05225;ko05418;ko00982;ko05204;ko01524;ko01100;ko00480;ko00980;ko05200	Drug metabolism - other enzymes;Hepatocellular carcinom;Fluid shear stress and atherosclerosis;Drug metabolism - cytochrome P450;Chemical carcinogenesis - DNA adducts;Platinum drug resistance;Metabolic pathways;Glutathione metabolism;Metabolism of xenobiotics by cytochrome P450;Pathways in cancer	microsomal glutathione S-transferase 1 isoform X1 [Pan paniscus]	PF01124.22	MAPEG family	Microsomal glutathione S-transferase 1 OS=Homo sapiens OX=9606 GN=MGST1 PE=1 SV=1	4MU31	I	Microsomal glutathione S-transferase 1	COG3686	Uncharacterized conserved protein, MAPEG superfamily	S	Function unknown	-	-	-	-	row-11636
gene:ENSG00000008405	CRY1	3.63538	0.214985	0.00453197	0.0110556	nonsig	13.2691	12.6681	12.2418	10.088	9.85816	10.8436	1296	1305	1262	900	825	1105	GO:0009785;GO:0045892;GO:0031397;GO:0009646;GO:2000028;GO:0005739;GO:0006606;GO:0000719;GO:0004672;GO:0003729;GO:0060918;GO:0003914;GO:0050660;GO:0010218;GO:0046872;GO:0010343;GO:0051510;GO:0003684;GO:0000122;GO:0010075;GO:0097381;GO:0003913;GO:0042622;GO:0019901;GO:0099402;GO:0006338;GO:0050958;GO:0045475;GO:2000118;GO:0009911;GO:0014823;GO:2000379;GO:0006325;GO:0009414;GO:1902448;GO:0007603;GO:…	BP;BP;BP;BP;BP;CC;BP;BP;MF;MF;BP;MF;MF;BP;MF;BP;BP;MF;BP;BP;CC;MF;CC;MF;BP;BP;BP;BP;BP;BP;BP;BP;BP;BP;BP;BP;BP;BP;BP;BP;CC;BP;MF;MF;BP;BP;MF;BP;BP;CC;BP;MF;MF;BP;BP;BP;BP;BP;BP;BP;BP;MF;CC;BP;BP;BP;CC;MF;BP;BP;BP;BP;BP;CC;BP;BP;CC;CC;CC;MF;MF;MF;MF;BP;BP;BP;BP;BP;BP;BP;BP;CC;MF;BP;MF;CC;BP;BP;BP;MF;BP;BP;BP;CC;BP;BP;BP;BP;BP;BP;MF;BP;BP;MF;BP;BP;MF;BP;BP;BP;BP;BP;BP;BP;MF;BP;BP;MF;BP;BP;BP;	blue light signaling pathway;negative regulation of DNA-templated transcription;negative regulation of protein ubiquitination;response to absence of light;regulation of photoperiodism, flowering;mitochondrion;protein import into nucleus;photoreactive repair;protein kinase activity;mRNA binding;auxin transport;DNA (6-4) photolyase activity;flavin adenine dinucleotide binding;response to far red li…	ko04710	Circadian rhythm	cryptochrome-1 isoform X1 [Hylobates moloch]	PF03441.18	FAD binding domain of DNA photolyase	Cryptochrome-1 OS=Homo sapiens OX=9606 GN=CRY1 PE=1 SV=1	4MTIX	K	FAD binding domain of DNA photolyase	COG0415	Deoxyribodipyrimidine photolyase	L	Replication, recombination and repair	KOG0133	[LT]	Replication, recombination and repair; Signal transduction mechanisms;	Deoxyribodipyrimidine photolyase/cryptochrome	row-5435
gene:ENSG00000008441	NFIX	4.53803	-0.037736	0.451704	0.570698	nonsig	22.5761	19.9725	25.4124	19.1696	29.3488	18.6664	3109	3386	3368	2652	2767	3150	GO:0021549;GO:0045892;GO:0048854;GO:0014070;GO:0008340;GO:0071679;GO:0051216;GO:0021960;GO:0030324;GO:0043583;GO:0021696;GO:0007420;GO:0000981;GO:0019079;GO:0003700;GO:0010001;GO:0014816;GO:0043403;GO:0043524;GO:1905222;GO:0035176;GO:0043010;GO:0021740;GO:0019827;GO:0000122;GO:0060510;GO:0045893;GO:0048668;GO:0060509;GO:0043392;GO:0010467;GO:0021846;GO:0002062;GO:2000647;GO:0021772;GO:0043051;GO:…	BP;BP;BP;BP;BP;BP;BP;BP;BP;BP;BP;BP;MF;BP;MF;BP;BP;BP;BP;BP;BP;BP;BP;BP;BP;BP;BP;BP;BP;BP;BP;BP;BP;BP;BP;BP;BP;CC;BP;MF;BP;BP;MF;BP;BP;BP;BP;BP;BP;CC;BP;BP;BP;MF;BP;BP;MF;BP;BP;BP;BP;BP;MF;MF;BP;BP;BP;CC;BP;MF;BP;BP;BP;BP;BP;CC;MF;BP;BP;MF;BP;BP;BP;MF;BP;CC;BP;BP;BP;BP;BP;BP;BP;BP;BP;BP;BP;BP;BP;CC;BP;BP;BP;BP;BP;BP;BP;BP;MF;BP;BP;BP;BP;BP;BP;BP;BP;BP;BP;BP;BP;BP;	cerebellum development;negative regulation of DNA-templated transcription;brain morphogenesis;response to organic cyclic compound;determination of adult lifespan;commissural neuron axon guidance;cartilage development;anterior commissure morphogenesis;lung development;ear development;cerebellar cortex morphogenesis;brain development;DNA-binding transcription factor activity, RNA polymerase II-spec…	-	-	nuclear factor 1 X-type isoform X2 [Mustela nigripes]	PF00859.22	CTF/NF-I family transcription modulation region	Nuclear factor 1 X-type OS=Homo sapiens OX=9606 GN=NFIX PE=1 SV=2	4J7N2	K	Nuclear factor 1 X-type isoform	-	-	-	-	KOG3663	[K]	Transcription;	Nuclear factor I	row-10495
gene:ENSG00000008513	ST3GAL1	2.65089	-0.143159	0.0434677	0.0817839	nonsig	4.84966	5.43269	5.13242	5.35762	5.50786	5.42821	1180	1422	1282	1155	1114	1363	GO:0048874;GO:0009846;GO:0009860;GO:0009312;GO:0001574;GO:0016020;GO:0006054;GO:0097503;GO:0005797;GO:0018146;GO:0042220;GO:0006677;GO:0071354;GO:0051851;GO:1990675;GO:0052798;GO:0050673;GO:0005886;GO:0005769;GO:0008373;GO:0016757;GO:0034605;GO:0070062;GO:0018279;GO:2000110;GO:0005576;GO:0005783;GO:0050922;GO:0042802;GO:0005802;GO:0009101;GO:0032588;GO:0010706;GO:0016266;GO:0005975;GO:0032580;GO:…	BP;BP;BP;BP;BP;CC;BP;BP;CC;BP;BP;BP;BP;BP;CC;MF;BP;CC;CC;MF;MF;BP;CC;BP;BP;CC;CC;BP;MF;CC;BP;CC;BP;BP;BP;CC;MF;BP;BP;BP;BP;BP;CC;BP;MF;CC;BP;BP;BP;BP;BP;BP;CC;CC;BP;BP;BP;MF;CC;BP;MF;BP;BP;BP;CC;BP;BP;BP;BP;BP;BP;BP;BP;MF;MF;BP;BP;CC;MF;CC;CC;BP;BP;BP;MF;MF;BP;MF;BP;	host-mediated regulation of intestinal microbiota composition;pollen germination;pollen tube growth;oligosaccharide biosynthetic process;ganglioside biosynthetic process;membrane;N-acetylneuraminate metabolic process;sialylation;Golgi medial cisterna;keratan sulfate biosynthetic process;response to cocaine;glycosylceramide metabolic process;cellular response to interleukin-6;modulation by host of…	ko00604;ko00533;ko00512;ko00603;ko01100	Glycosphingolipid biosynthesis - ganglio series;Glycosaminoglycan biosynthesis - keratan sulfate;Mucin type O-glycan biosynthesis;Glycosphingolipid biosynthesis - globo and isoglobo series;Metabolic pathways	CMP-N-acetylneuraminate-beta-galactosamide-alpha-2,3-sialyltransferase 1 isoform X1 [Homo sapiens]	PF00777.22	Glycosyltransferase family 29 (sialyltransferase)	CMP-N-acetylneuraminate-beta-galactosamide-alpha-2,3-sialyltransferase 1 OS=Homo sapiens OX=9606 GN=ST3GAL1 PE=1 SV=1	4N5WY	G	beta-galactoside (CMP) alpha-2,3-sialyltransferase activity	-	-	-	-	KOG2692	[G]	Carbohydrate transport and metabolism;	Sialyltransferase	row-7047
gene:ENSG00000008517	IL32	1.52133	-0.537645	0.049152	0.0907174	nonsig	1.47041	1.61491	1.62052	2.1743	2.34751	2.11031	59	66	68	79	73	85	GO:0007155;GO:0005829;GO:0005615;GO:0034346;GO:0005125;GO:1905636;GO:0010628;GO:0016020;GO:0006952;GO:1903901;GO:0006955;	BP;CC;CC;BP;MF;BP;BP;CC;BP;BP;BP;	cell adhesion;cytosol;extracellular space;positive regulation of type III interferon production;cytokine activity;positive regulation of RNA polymerase II regulatory region sequence-specific DNA binding;positive regulation of gene expression;membrane;defense response;negative regulation of viral life cycle;immune response;	ko04060	Cytokine-cytokine receptor interaction	interleukin-32 isoform E precursor [Homo sapiens]	PF15225.10	Interleukin 32	Interleukin-32 OS=Homo sapiens OX=9606 GN=IL32 PE=1 SV=3	4MZDB	T	Interleukin 32	-	-	-	-	-	-	-	-	row-7184
gene:ENSG00000008710	PKD1	2.31492	-0.207755	0.0034014	0.00856387	nonsig	3.38347	4.0422	3.95456	3.90529	4.29876	4.33182	1704	2202	2046	1748	1838	2234	GO:0031012;GO:0099560;GO:0042383;GO:0018105;GO:0030155;GO:0042734;GO:0045296;GO:0090279;GO:0007224;GO:0016020;GO:0006611;GO:0034713;GO:0072562;GO:0005765;GO:0003727;GO:0006812;GO:0050919;GO:0048813;GO:0044325;GO:0007166;GO:0010719;GO:0048678;GO:0005886;GO:0021772;GO:0010718;GO:0004601;GO:0002250;GO:0098742;GO:0070062;GO:0016055;GO:0043395;GO:0019834;GO:0048846;GO:0001822;GO:0005576;GO:0016201;GO:…	CC;BP;CC;BP;BP;CC;MF;BP;BP;CC;BP;MF;CC;CC;MF;BP;BP;BP;MF;BP;BP;BP;CC;BP;BP;MF;BP;BP;CC;BP;MF;MF;BP;BP;CC;BP;BP;BP;CC;BP;BP;BP;BP;BP;BP;BP;BP;CC;BP;BP;BP;BP;BP;BP;CC;BP;CC;BP;BP;BP;BP;BP;BP;BP;BP;CC;BP;BP;CC;MF;MF;MF;CC;BP;MF;BP;BP;CC;CC;BP;BP;BP;BP;BP;CC;CC;CC;CC;BP;MF;MF;BP;BP;BP;BP;CC;BP;CC;BP;BP;MF;CC;CC;CC;MF;BP;MF;CC;BP;BP;BP;MF;BP;BP;BP;MF;BP;CC;BP;MF;BP;BP;CC;BP;CC;BP;CC;BP;MF;BP;BP;MF;CC;…	extracellular matrix;synaptic membrane adhesion;sarcolemma;peptidyl-serine phosphorylation;regulation of cell adhesion;presynaptic membrane;cadherin binding;regulation of calcium ion import;smoothened signaling pathway;membrane;protein export from nucleus;type I transforming growth factor beta receptor binding;blood microparticle;lysosomal membrane;single-stranded RNA binding;monoatomic cation tr…	ko00542	O-Antigen repeat unit biosynthesis	polycystin-1 isoform 1 precursor [Homo sapiens]	PF00801.24	PKD domain	Polycystin-1 OS=Homo sapiens OX=9606 GN=PKD1 PE=1 SV=3	4N2ZA	T	Polycystin 1, transient receptor potential channel interacting	COG3291	Uncharacterized conserved protein, PKD repeat domain	S	Function unknown	KOG3599	[PT]	Inorganic ion transport and metabolism; Signal transduction mechanisms;	Ca2+-modulated nonselective cation channel polycystin	row-5266
gene:ENSG00000008735	MAPK8IP2	1.53531	0.801622	3.16855e-10	2.16923e-09	nonsig	2.53771	2.52303	2.51323	1.2466	1.57127	1.34441	523	560	531	227	271	285	GO:0005829;GO:0044877;GO:0019901;GO:0006915;GO:0000165;GO:0032874;GO:0044302;GO:0005634;GO:0031966;GO:0007172;GO:0030424;GO:0048490;GO:0006909;GO:0044295;GO:0043066;GO:0010469;GO:0043005;GO:2000564;GO:0046329;GO:0031435;GO:0046328;GO:0030295;GO:0044294;GO:0001540;GO:0031434;GO:0014069;GO:0007165;GO:2000331;GO:0016020;GO:0001662;GO:0019894;GO:0051966;GO:0048471;GO:0016192;GO:0042802;GO:0008432;GO:…	CC;MF;MF;BP;BP;BP;CC;CC;CC;BP;CC;BP;BP;CC;BP;BP;CC;BP;BP;MF;BP;MF;CC;MF;MF;CC;BP;BP;CC;BP;MF;BP;CC;BP;MF;MF;CC;MF;BP;CC;BP;CC;BP;BP;CC;BP;MF;BP;CC;BP;BP;BP;BP;CC;BP;BP;BP;BP;BP;MF;CC;CC;BP;BP;	cytosol;protein-containing complex binding;protein kinase binding;apoptotic process;MAPK cascade;positive regulation of stress-activated MAPK cascade;dentate gyrus mossy fiber;nucleus;mitochondrial membrane;signal complex assembly;axon;anterograde synaptic vesicle transport;phagocytosis;axonal growth cone;negative regulation of apoptotic process;regulation of signaling receptor activity;neuron pr…	ko04010	MAPK signaling pathway	C-Jun-amino-terminal kinase-interacting protein 2 [Homo sapiens]	PF00640.27	Phosphotyrosine interaction domain (PTB/PID)	C-Jun-amino-terminal kinase-interacting protein 2 OS=Homo sapiens OX=9606 GN=MAPK8IP2 PE=1 SV=2	4N1Q6	T	Phosphotyrosine-binding domain, phosphotyrosine-interaction (PI) domain	-	-	-	-	KOG3775	[T]	Signal transduction mechanisms;	Mitogen-activated protein kinase scaffold protein JIP	row-1936
gene:ENSG00000008838	MED24	4.41361	0.0360626	0.51139	0.627166	nonsig	21.3844	21.0928	21.3925	20.1959	18.5727	19.3973	2421	2587	2626	2108	1846	2362	GO:0044877;GO:0035209;GO:0005634;GO:0035019;GO:0060261;GO:0046966;GO:0070847;GO:0043068;GO:0048484;GO:0035072;GO:0006366;GO:0005654;GO:0000151;GO:0035070;GO:0016567;GO:0030374;GO:0004402;GO:0016592;GO:0003712;GO:0043067;GO:0051123;GO:0042809;GO:0003713;GO:0061453;GO:0045893;GO:0006357;GO:0000166;GO:0032968;GO:0046549;GO:0048538;	MF;BP;CC;BP;BP;MF;CC;BP;BP;BP;BP;CC;CC;BP;BP;MF;MF;CC;MF;BP;BP;MF;MF;BP;BP;BP;MF;BP;BP;BP;	protein-containing complex binding;pupal development;nucleus;somatic stem cell population maintenance;positive regulation of transcription initiation by RNA polymerase II;nuclear thyroid hormone receptor binding;core mediator complex;positive regulation of programmed cell death;enteric nervous system development;obsolete ecdysone-mediated induction of salivary gland cell autophagic cell death;tra…	ko04919	Thyroid hormone signaling pathway	mediator of RNA polymerase II transcription subunit 24 isoform X9 [Gorilla gorilla gorilla]	PF11277.12	Mediator complex subunit 24 N-terminal	Mediator of RNA polymerase II transcription subunit 24 OS=Homo sapiens OX=9606 GN=MED24 PE=1 SV=1	4N1MH	K	Mediator complex subunit 24 N-terminal	-	-	-	-	-	-	-	-	row-10812
gene:ENSG00000008853	RHOBTB2	5.45722	-0.160845	1.54114e-05	5.99679e-05	nonsig	39.8665	42.8884	41.1284	43.7103	43.3742	46.9612	7875	9127	7928	7580	7152	8881	GO:0071542;GO:0010172;GO:0007274;GO:0043297;GO:0043304;GO:1903688;GO:0003015;GO:0032880;GO:0003779;GO:0060326;GO:0019887;GO:1903395;GO:0046638;GO:0050770;GO:0006914;GO:0060446;GO:0007374;GO:0022604;GO:0016020;GO:0051128;GO:0030833;GO:0051493;GO:0045216;GO:0030036;GO:0090103;GO:0051496;GO:0003253;GO:0051017;GO:0001891;GO:0050919;GO:0045335;GO:0050773;GO:0048813;GO:0045773;GO:0051924;GO:0032956;GO:…	BP;BP;BP;BP;BP;BP;BP;BP;MF;BP;MF;BP;BP;BP;BP;BP;BP;BP;CC;BP;BP;BP;BP;BP;BP;BP;BP;BP;CC;BP;CC;BP;BP;BP;BP;BP;MF;BP;CC;BP;BP;CC;BP;BP;BP;BP;CC;CC;CC;BP;BP;BP;BP;BP;CC;BP;BP;CC;BP;BP;BP;BP;BP;BP;BP;BP;BP;MF;BP;BP;BP;BP;BP;CC;BP;BP;BP;BP;BP;BP;BP;BP;BP;BP;BP;BP;BP;BP;BP;BP;BP;BP;CC;BP;BP;BP;BP;CC;BP;BP;BP;MF;BP;BP;BP;BP;BP;BP;BP;BP;BP;BP;CC;BP;BP;CC;CC;BP;BP;BP;MF;CC;BP;BP;CC;BP;CC;BP;MF;BP;BP;CC;CC;…	dopaminergic neuron differentiation;embryonic body morphogenesis;neuromuscular synaptic transmission;apical junction assembly;regulation of mast cell degranulation;positive regulation of border follicle cell migration;heart process;regulation of protein localization;actin binding;cell chemotaxis;protein kinase regulator activity;regulation of secondary cell septum biogenesis;positive regulation o…	ko04120	Ubiquitin mediated proteolysis	rho-related BTB domain-containing protein 2 isoform X1 [Homo sapiens]	PF00651.35	BTB/POZ domain	Rho-related BTB domain-containing protein 2 OS=Homo sapiens OX=9606 GN=RHOBTB2 PE=1 SV=2	4N0QM	S	Ras of Complex, Roc, domain of DAPkinase	-	-	-	-	KOG0393	[R]	General function prediction only;	Ras-related small GTPase, Rho type	row-3407
gene:ENSG00000008869	HEATR5B	2.77703	0.201471	0.00215294	0.00566134	nonsig	6.4159	6.2191	7.02631	5.33358	5.04974	5.29882	1582	1628	1618	1154	1060	1350	GO:0030136;GO:0005829;GO:0005634;GO:0009693;GO:0016020;GO:0048471;GO:0005991;GO:0016607;GO:0042147;GO:0005975;GO:1900055;GO:0005982;GO:0015031;GO:0006886;GO:0010364;GO:0008104;GO:0006897;GO:0030139;GO:0005794;GO:0043231;	CC;CC;CC;BP;CC;CC;BP;CC;BP;BP;BP;BP;BP;BP;BP;BP;BP;CC;CC;CC;	clathrin-coated vesicle;cytosol;nucleus;ethylene biosynthetic process;membrane;perinuclear region of cytoplasm;trehalose metabolic process;nuclear speck;retrograde transport, endosome to Golgi;carbohydrate metabolic process;regulation of leaf senescence;starch metabolic process;protein transport;intracellular protein transport;regulation of ethylene biosynthetic process;protein localization;endoc…	-	-	HEAT repeat-containing protein 5B isoform X1 [Pan paniscus]	PF20210.2	Laa1/Sip1/HEATR5 HEAT repeat region	HEAT repeat-containing protein 5B OS=Homo sapiens OX=9606 GN=HEATR5B PE=1 SV=2	4N0KI	S	HEAT repeat containing 5B	-	-	-	-	KOG1822	[S]	Function unknown;	Uncharacterized conserved protein	row-5042
gene:ENSG00000008952	SEC62	4.78589	0.189225	1.1053e-07	5.69661e-07	nonsig	30.2216	28.2745	28.5248	25.0261	23.2611	24.8656	6189	6587	6242	4535	4274	5340	GO:0008320;GO:0005789;GO:0005791;GO:0038023;GO:0006620;GO:0071256;GO:0005886;GO:0030867;GO:0016020;GO:0031204;GO:0006613;GO:0005783;GO:0031207;GO:0015031;	MF;CC;CC;MF;BP;CC;CC;CC;CC;BP;BP;CC;CC;BP;	protein transmembrane transporter activity;endoplasmic reticulum membrane;rough endoplasmic reticulum;signaling receptor activity;post-translational protein targeting to endoplasmic reticulum membrane;translocon complex;plasma membrane;rough endoplasmic reticulum membrane;membrane;post-translational protein targeting to membrane, translocation;cotranslational protein targeting to membrane;endopla…	ko03060;ko04141	Protein export;Protein processing in endoplasmic reticulum	translocation protein SEC62 isoform X1 [Pan paniscus]	PF03839.20	Translocation protein Sec62	Translocation protein SEC62 OS=Homo sapiens OX=9606 GN=SEC62 PE=1 SV=1	4MZI9	U	posttranslational protein targeting to endoplasmic reticulum membrane	-	-	-	-	KOG2927	[U]	Intracellular trafficking, secretion, and vesicular transport;	Membrane component of ER protein translocation complex	row-2572
gene:ENSG00000008988	RPS20	9.18816	-0.19933	9.06337e-12	7.22726e-11	nonsig	525.779	631.577	718.326	556.015	433.164	678.648	16576	18644	17122	16874	15556	18407	GO:0005829;GO:0005840;GO:0031012;GO:0097371;GO:0003735;GO:0009536;GO:0003723;GO:0022626;GO:0005730;GO:0070062;GO:0042788;GO:1990904;GO:0030446;GO:0003729;GO:0022627;GO:0015935;GO:0016020;GO:0005654;GO:0009506;GO:0006412;GO:0000462;GO:0030445;GO:0098794;GO:0000049;GO:0009505;GO:0002181;GO:0042254;GO:0045202;GO:1990948;GO:1901798;GO:0098556;GO:0005737;	CC;CC;CC;MF;MF;CC;MF;CC;CC;CC;CC;CC;CC;MF;CC;CC;CC;CC;CC;BP;BP;CC;CC;MF;CC;BP;BP;CC;MF;BP;CC;CC;	cytosol;ribosome;extracellular matrix;MDM2/MDM4 family protein binding;structural constituent of ribosome;plastid;RNA binding;cytosolic ribosome;nucleolus;extracellular exosome;obsolete polysomal ribosome;ribonucleoprotein complex;hyphal cell wall;mRNA binding;cytosolic small ribosomal subunit;small ribosomal subunit;membrane;nucleoplasm;plasmodesma;translation;maturation of SSU-rRNA from tricist…	ko03010	Ribosome	40S ribosomal protein S20 [Symphalangus syndactylus]	PF00338.26	Ribosomal protein S10p/S20e	Small ribosomal subunit protein uS10 OS=Rattus norvegicus OX=10116 GN=Rps20 PE=1 SV=1	4N64H	J	translation	COG0051	Ribosomal protein S10	J	Translation, ribosomal structure and biogenesis	KOG0900	[J]	Translation, ribosomal structure and biogenesis;	40S ribosomal protein S20	row-1662
gene:ENSG00000009307	CSDE1	6.78235	-0.134363	1.20523e-07	6.17561e-07	nonsig	111.162	109.108	102.794	110.535	108.539	112.587	14730	15934	15099	13498	12987	16117	GO:0034063;GO:0005829;GO:0006446;GO:0070934;GO:2000767;GO:1905172;GO:0000932;GO:0005886;GO:0005743;GO:0003723;GO:0008584;GO:0106002;GO:0010494;GO:0075522;GO:0070937;GO:0005794;GO:1900152;GO:0070966;GO:0035613;	BP;CC;BP;BP;BP;MF;CC;CC;CC;MF;BP;CC;CC;BP;CC;CC;BP;BP;MF;	stress granule assembly;cytosol;regulation of translational initiation;CRD-mediated mRNA stabilization;positive regulation of cytoplasmic translation;RISC complex binding;P-body;plasma membrane;mitochondrial inner membrane;RNA binding;male gonad development;mCRD-mediated mRNA stability complex;cytoplasmic stress granule;IRES-dependent viral translational initiation;CRD-mediated mRNA stability com…	-	-	cold shock domain-containing protein E1 isoform 4 [Homo sapiens]	PF00313.26	'Cold-shock' DNA-binding domain	Cold shock domain-containing protein E1 OS=Homo sapiens OX=9606 GN=CSDE1 PE=1 SV=2	4N1ZN	K	Cold shock domain containing E1, RNA-binding	COG1278	Cold shock protein, CspA family	K	Transcription	-	-	-	-	row-2587
gene:ENSG00000009335	UBE3C	5.98015	-0.145654	2.15425e-07	1.06516e-06	nonsig	60.8207	59.5327	60.7125	64.9903	64.0094	62.8655	11440	12064	11730	10791	10078	12157	GO:0019905;GO:0032511;GO:0032880;GO:0016874;GO:0030948;GO:0008340;GO:0061753;GO:0002028;GO:0044389;GO:0061002;GO:0016020;GO:0001779;GO:0016567;GO:0016973;GO:0042220;GO:2000203;GO:1902305;GO:0006611;GO:0044325;GO:0060736;GO:0032956;GO:1901380;GO:0005886;GO:0030514;GO:0042542;GO:0000785;GO:0035641;GO:2000650;GO:0007030;GO:2000235;GO:0008270;GO:0046966;GO:0002250;GO:0070062;GO:1990416;GO:0140861;GO:…	MF;BP;BP;MF;BP;BP;BP;BP;MF;BP;CC;BP;BP;BP;BP;BP;BP;BP;MF;BP;BP;BP;CC;BP;BP;CC;BP;BP;BP;BP;MF;MF;BP;CC;BP;BP;BP;BP;CC;BP;CC;BP;BP;MF;BP;BP;CC;BP;BP;BP;BP;MF;BP;BP;CC;BP;BP;BP;BP;BP;BP;BP;BP;CC;BP;BP;MF;BP;MF;BP;MF;BP;CC;MF;BP;BP;CC;MF;BP;BP;CC;BP;BP;BP;CC;MF;BP;MF;BP;MF;BP;BP;BP;BP;BP;BP;BP;BP;CC;CC;BP;CC;BP;BP;BP;MF;BP;MF;BP;BP;MF;BP;MF;CC;BP;BP;BP;BP;BP;BP;BP;BP;BP;BP;BP;BP;BP;BP;BP;MF;BP;BP;BP;…	syntaxin binding;late endosome to vacuole transport via multivesicular body sorting pathway;regulation of protein localization;ligase activity;negative regulation of vascular endothelial growth factor receptor signaling pathway;determination of adult lifespan;substrate localization to autophagosome;regulation of sodium ion transport;ubiquitin-like protein ligase binding;negative regulation of den…	ko04120	Ubiquitin mediated proteolysis	ubiquitin-protein ligase E3C isoform X1 [Pongo abelii]	PF00632.29	HECT-domain (ubiquitin-transferase)	Ubiquitin-protein ligase E3C OS=Homo sapiens OX=9606 GN=UBE3C PE=1 SV=3	4MT29	O	Domain Homologous to E6-AP Carboxyl Terminus with	-	-	-	-	KOG0942	[O]	Posttranslational modification, protein turnover, chaperones;	E3 ubiquitin protein ligase	row-2681
gene:ENSG00000009413	REV3L	2.61672	0.0648639	0.280477	0.393504	nonsig	5.05812	5.27529	5.71024	5.00813	4.75049	5.04103	2005	2200	2267	1708	1539	2005	GO:0039693;GO:0035861;GO:0043150;GO:0051539;GO:0005739;GO:0008408;GO:0016035;GO:0006272;GO:0006270;GO:0006269;GO:0016020;GO:0042575;GO:0008409;GO:0000781;GO:0046872;GO:0006287;GO:0019033;GO:0070987;GO:0003684;GO:0034061;GO:0000262;GO:0042025;GO:0016235;GO:0006278;GO:0039686;GO:0000785;GO:0019901;GO:0019103;GO:0008270;GO:0060090;GO:0017076;GO:0004523;GO:2001223;GO:0016363;GO:0006303;GO:0003697;GO:…	BP;CC;BP;MF;CC;MF;CC;BP;BP;BP;CC;CC;MF;CC;MF;BP;CC;BP;MF;MF;CC;CC;CC;BP;BP;CC;MF;MF;MF;MF;MF;MF;BP;CC;BP;MF;BP;BP;BP;BP;BP;BP;CC;BP;BP;BP;BP;MF;BP;BP;BP;CC;BP;BP;BP;MF;BP;CC;BP;CC;MF;CC;CC;CC;MF;MF;BP;BP;BP;BP;MF;MF;BP;MF;MF;CC;MF;MF;CC;CC;CC;BP;BP;BP;BP;BP;BP;BP;BP;BP;CC;BP;BP;BP;CC;BP;BP;	viral DNA genome replication;site of double-strand break;DNA synthesis involved in double-strand break repair via homologous recombination;4 iron, 4 sulfur cluster binding;mitochondrion;3'-5' exonuclease activity;zeta DNA polymerase complex;leading strand elongation;DNA replication initiation;DNA replication, synthesis of primer;membrane;DNA polymerase complex;5'-3' exonuclease activity;chromosom…	ko03460;ko01524	Fanconi anemia pathway;Platinum drug resistance	DNA polymerase zeta catalytic subunit isoform a [Homo sapiens]	PF15735.9	Domain of unknown function (DUF4683)	DNA polymerase zeta catalytic subunit OS=Homo sapiens OX=9606 GN=REV3L PE=1 SV=2	4MV5A	L	C4-type zinc-finger of DNA polymerase delta	COG0417	DNA polymerase B elongation subunit	L	Replication, recombination and repair	KOG0968	[L]	Replication, recombination and repair;	DNA polymerase zeta, catalytic subunit	row-9451
gene:ENSG00000009780	FAM76A	2.5692	0.271486	0.0142021	0.0306833	nonsig	6.5106	5.30571	5.51196	4.08988	4.03627	4.52707	666	601	610	413	397	513	GO:0002669;GO:0021549;GO:0031410;GO:0016874;GO:0005923;GO:0018105;GO:0005739;GO:0035253;GO:2000772;GO:0031870;GO:0097014;GO:0044389;GO:0000981;GO:0016020;GO:0070936;GO:0021532;GO:0016567;GO:0046872;GO:0031901;GO:0022038;GO:0045893;GO:0005886;GO:0035869;GO:0021772;GO:0000785;GO:0051301;GO:0000978;GO:0008270;GO:0003723;GO:0005813;GO:0070062;GO:0046329;GO:0005911;GO:0001822;GO:0032480;GO:0051865;GO:…	BP;BP;CC;MF;CC;BP;CC;CC;BP;MF;CC;MF;MF;CC;BP;BP;BP;MF;CC;BP;BP;CC;CC;BP;CC;BP;MF;MF;MF;CC;CC;BP;CC;BP;BP;BP;CC;BP;BP;CC;CC;BP;BP;CC;CC;MF;BP;BP;BP;CC;BP;MF;BP;MF;BP;MF;BP;CC;BP;MF;BP;BP;BP;MF;BP;BP;BP;CC;CC;BP;CC;BP;BP;MF;CC;CC;BP;BP;BP;BP;CC;CC;BP;MF;BP;BP;CC;BP;BP;BP;BP;BP;BP;BP;MF;BP;BP;BP;BP;MF;BP;CC;BP;CC;BP;BP;BP;CC;MF;BP;BP;BP;MF;MF;BP;BP;BP;BP;BP;BP;CC;	positive regulation of T cell anergy;cerebellum development;cytoplasmic vesicle;ligase activity;bicellular tight junction;peptidyl-serine phosphorylation;mitochondrion;ciliary rootlet;regulation of cellular senescence;thromboxane A2 receptor binding;ciliary plasm;ubiquitin-like protein ligase binding;DNA-binding transcription factor activity, RNA polymerase II-specific;membrane;protein K48-linked…	-	-	protein FAM76A isoform X8 [Gorilla gorilla gorilla]	PF16046.9	FAM76 protein	Protein FAM76A OS=Homo sapiens OX=9606 GN=FAM76A PE=2 SV=1	4MX1H	S	FAM76 protein	-	-	-	-	KOG3990	[S]	Function unknown;	Uncharacterized conserved protein	row-6137
gene:ENSG00000009830	POMT2	3.12506	0.223194	0.00715118	0.0165616	nonsig	7.681	9.16296	8.7264	7.25401	7.18443	6.60727	1118	1366	1281	845	906	971	GO:0071712;GO:0005829;GO:0097584;GO:0009272;GO:0097582;GO:1900101;GO:0021542;GO:0031502;GO:0000032;GO:0007385;GO:0036170;GO:0031589;GO:0000030;GO:0005730;GO:0007525;GO:0150103;GO:0030447;GO:0016203;GO:0007517;GO:0044845;GO:0031965;GO:0016020;GO:0044182;GO:0005654;GO:0044011;GO:0005783;GO:0030198;GO:0005576;GO:0042802;GO:0035269;GO:0046872;GO:0060025;GO:0002221;GO:0005789;GO:0012505;GO:0051701;GO:…	BP;CC;CC;BP;CC;BP;BP;CC;BP;BP;BP;BP;MF;CC;BP;BP;BP;BP;BP;BP;CC;CC;BP;CC;BP;CC;BP;CC;MF;BP;MF;BP;BP;CC;CC;BP;BP;BP;BP;CC;CC;BP;CC;BP;BP;BP;CC;CC;BP;CC;BP;CC;MF;BP;BP;BP;	obsolete ER-associated misfolded protein catabolic process;cytosol;dolichyl-phosphate-mannose-protein mannosyltransferase Pmt5p-Pmt2p dimer complex;fungal-type cell wall biogenesis;dolichyl-phosphate-mannose-protein mannosyltransferase Pmt1p-Pmt2p dimer complex;regulation of endoplasmic reticulum unfolded protein response;dentate gyrus development;dolichyl-phosphate-mannose-protein mannosyltransf…	ko01100;ko00120;ko00514;ko00515	Metabolic pathways;Primary bile acid biosynthesis;Other types of O-glycan biosynthesis;Mannose type O-glycan biosynthesis	protein O-mannosyl-transferase 2 isoform X2 [Homo sapiens]	PF02366.22	Dolichyl-phosphate-mannose-protein mannosyltransferase	Protein O-mannosyl-transferase 2 OS=Homo sapiens OX=9606 GN=POMT2 PE=1 SV=2	4N2M6	O	C-terminal four TMM region of protein-O-mannosyltransferase	COG1928	Dolichyl-phosphate-mannose--protein O-mannosyl transferase	O	Posttranslational modification, protein turnover, chaperones	KOG3358	[R]	General function prediction only;	Uncharacterized secreted protein SDF2 (Stromal cell-derived factor 2), contains MIR domains	row-5725
gene:ENSG00000009844	VTA1	4.41474	-0.140086	0.00164532	0.00444551	nonsig	18.6073	16.0858	18.1397	24.4376	21.7901	24.3283	3372	3614	3404	3109	2891	3719	GO:0071985;GO:0005829;GO:0036258;GO:0005634;GO:0032511;GO:0070062;GO:0016236;GO:1900426;GO:0080001;GO:1904903;GO:0005654;GO:0016192;GO:0005771;GO:1903335;GO:0006869;GO:0015031;GO:0042803;GO:0098542;GO:0010008;GO:0005737;GO:0043231;	BP;CC;BP;CC;BP;CC;BP;BP;BP;BP;CC;BP;CC;BP;BP;BP;MF;BP;CC;CC;CC;	multivesicular body sorting pathway;cytosol;multivesicular body assembly;nucleus;late endosome to vacuole transport via multivesicular body sorting pathway;extracellular exosome;macroautophagy;positive regulation of defense response to bacterium;mucilage extrusion from seed coat;ESCRT III complex disassembly;nucleoplasm;vesicle-mediated transport;multivesicular body;regulation of vacuolar transpo…	ko04144	Endocytosis	vacuolar protein sorting-associated protein VTA1 homolog [Pan paniscus]	PF04652.20	Vta1 like	Vacuolar protein sorting-associated protein VTA1 homolog OS=Homo sapiens OX=9606 GN=VTA1 PE=1 SV=1	4MT7C	U	Involved in the endosomal multivesicular bodies (MVB) pathway. MVBs contain intraluminal vesicles (ILVs) that are generated by invagination and scission from the limiting membrane of the endosome and mostly are delivered to lysosomes enabling degradation of membrane proteins, such as stimulated growth factor receptors, lysosomal enzymes and lipids. Thought to be a cofactor of VPS4A B, which catal…	-	-	-	-	KOG0917	[S]	Function unknown;	Uncharacterized conserved protein	row-4907
gene:ENSG00000009954	BAZ1B	5.42144	-0.617906	1.39402e-75	1.9459e-73	nonsig	33.0669	35.7671	34.639	50.6046	51.3454	50.3825	7037	8231	7626	9547	9128	11073	GO:0045945;GO:0031100;GO:0008353;GO:2000002;GO:0008584;GO:0002088;GO:0006606;GO:0030097;GO:0022604;GO:0016020;GO:0000781;GO:0035267;GO:0099122;GO:0048364;GO:0016567;GO:0006397;GO:0005677;GO:0097194;GO:0007059;GO:0048813;GO:0070306;GO:0009636;GO:0060729;GO:0007166;GO:0140751;GO:0001833;GO:0045120;GO:0000785;GO:0048515;GO:0043627;GO:0061029;GO:0007141;GO:0008270;GO:0035066;GO:0046966;GO:0008286;GO:…	BP;BP;MF;BP;BP;BP;BP;BP;BP;CC;CC;CC;MF;BP;BP;BP;CC;BP;BP;BP;BP;BP;BP;BP;MF;BP;CC;CC;BP;BP;BP;BP;MF;BP;MF;BP;CC;CC;BP;BP;BP;BP;MF;MF;BP;MF;BP;CC;BP;CC;MF;CC;CC;BP;BP;MF;CC;BP;MF;CC;BP;CC;BP;CC;BP;BP;MF;MF;MF;CC;MF;MF;CC;BP;CC;MF;CC;BP;CC;BP;BP;BP;BP;MF;BP;CC;MF;CC;BP;BP;MF;MF;CC;MF;BP;BP;BP;MF;MF;CC;CC;BP;CC;CC;MF;BP;CC;CC;CC;CC;BP;CC;MF;BP;MF;CC;CC;BP;BP;BP;MF;BP;BP;BP;MF;BP;MF;CC;BP;BP;BP;BP;BP;…	positive regulation of transcription by RNA polymerase III;animal organ regeneration;RNA polymerase II CTD heptapeptide repeat kinase activity;negative regulation of DNA damage checkpoint;male gonad development;lens development in camera-type eye;protein import into nucleus;hemopoiesis;regulation of cell morphogenesis;membrane;chromosome, telomeric region;NuA4 histone acetyltransferase complex;RN…	-	-	tyrosine-protein kinase BAZ1B [Homo sapiens]	PF10537.13	ATP-utilising chromatin assembly and remodelling N-terminal	Tyrosine-protein kinase BAZ1B OS=Homo sapiens OX=9606 GN=BAZ1B PE=1 SV=2	4MY65	B	Pfam:WHIM2	-	-	-	-	KOG1245	[B]	Chromatin structure and dynamics;	Chromatin remodeling complex WSTF-ISWI, large subunit (contains heterochromatin localization, PHD and BROMO domains)	row-94
gene:ENSG00000010017	RANBP9	4.43982	0.114494	0.0249574	0.0505128	nonsig	22.4842	21.8421	21.6952	19.6539	19.8699	18.9139	2750	2876	2721	2118	2034	2377	GO:0042383;GO:0006941;GO:0031090;GO:0005875;GO:0048741;GO:0004672;GO:0016020;GO:0016567;GO:0046872;GO:0003712;GO:0043588;GO:0005509;GO:0001700;GO:0002020;GO:0005886;GO:0060250;GO:0008143;GO:0005774;GO:0006937;GO:0006816;GO:0031267;GO:0032436;GO:0003151;GO:0071277;GO:1902993;GO:0030587;GO:0046827;GO:0000151;GO:0006808;GO:0005783;GO:0043161;GO:0005085;GO:0043931;GO:0043328;GO:0005516;GO:0051480;GO:…	CC;BP;CC;CC;BP;MF;CC;BP;MF;MF;BP;MF;BP;MF;CC;BP;MF;CC;BP;BP;MF;BP;BP;BP;BP;BP;BP;CC;BP;CC;BP;MF;BP;BP;MF;BP;BP;CC;CC;CC;BP;BP;MF;BP;CC;BP;CC;MF;BP;BP;CC;CC;BP;BP;CC;BP;BP;BP;MF;BP;MF;MF;CC;CC;CC;BP;MF;CC;MF;MF;BP;CC;MF;BP;BP;MF;BP;MF;BP;CC;MF;BP;MF;CC;CC;BP;MF;CC;BP;MF;CC;BP;BP;CC;MF;CC;CC;BP;BP;BP;CC;CC;MF;MF;MF;BP;BP;BP;BP;CC;CC;CC;BP;MF;BP;BP;CC;BP;BP;BP;BP;BP;	sarcolemma;striated muscle contraction;organelle membrane;microtubule associated complex;skeletal muscle fiber development;protein kinase activity;membrane;protein ubiquitination;metal ion binding;transcription coregulator activity;skin development;calcium ion binding;embryonic development via the syncytial blastoderm;protease binding;plasma membrane;germ-line stem-cell niche homeostasis;poly(A) …	-	-	ran-binding protein 9 [Homo sapiens]	PF10607.13	CTLH/CRA C-terminal to LisH motif domain	Ran-binding protein 9 OS=Homo sapiens OX=9606 GN=RANBP9 PE=1 SV=1	4N023	S	CT11-RanBPM	-	-	-	-	KOG1477	[R]	General function prediction only;	SPRY domain-containing proteins	row-6551
gene:ENSG00000010072	SPRTN	3.64802	-0.109639	0.0975686	0.163634	nonsig	11.488	11.2802	11.2828	11.4019	11.8839	11.896	1350	1429	1368	1188	1171	1436	GO:0070530;GO:0005634;GO:0005694;GO:0016540;GO:0106300;GO:0005654;GO:0016607;GO:0009411;GO:0046872;GO:0003697;GO:0003690;GO:0019985;GO:0006556;GO:0006281;GO:0006508;GO:0031398;GO:0031593;GO:0004478;GO:0006974;GO:0043130;GO:0000785;GO:0004222;	MF;CC;CC;BP;BP;CC;CC;BP;MF;MF;MF;BP;BP;BP;BP;BP;MF;MF;BP;MF;CC;MF;	K63-linked polyubiquitin modification-dependent protein binding;nucleus;chromosome;protein autoprocessing;protein-DNA covalent cross-linking repair;nucleoplasm;nuclear speck;response to UV;metal ion binding;single-stranded DNA binding;double-stranded DNA binding;translesion synthesis;S-adenosylmethionine biosynthetic process;DNA repair;proteolysis;positive regulation of protein ubiquitination;pol…	-	-	DNA-dependent metalloprotease SPRTN isoform a [Homo sapiens]	PF10263.13	SprT-like family	DNA-dependent metalloprotease SPRTN OS=Homo sapiens OX=9606 GN=SPRTN PE=1 SV=2	4N0EB	L	SprT homologues.	COG3091	Predicted Zn-dependent metalloprotease, SprT family	R	General function prediction only	KOG3931	[S]	Function unknown;	Uncharacterized conserved protein	row-7906
gene:ENSG00000010165	METTL13	4.35552	-0.388704	1.64231e-12	1.40056e-11	nonsig	17.565	17.6503	16.7878	20.7347	22.7789	22.121	2121	2292	2088	2217	2293	2701	GO:0005829;GO:0005634;GO:0007507;GO:0008295;GO:0008168;GO:0005739;GO:0006596;GO:0007420;GO:0005802;GO:0032259;GO:0046872;GO:0010487;GO:0016278;GO:0018026;GO:1902807;GO:0000122;GO:0000139;GO:0006479;GO:0030658;GO:0016486;GO:0018023;GO:0016485;GO:0016279;GO:0005886;GO:0030659;GO:0005737;GO:0010002;GO:0018027;GO:0004222;GO:0004766;	CC;CC;BP;BP;MF;CC;BP;BP;CC;BP;MF;MF;MF;BP;BP;BP;CC;BP;CC;BP;BP;BP;MF;CC;CC;CC;BP;BP;MF;MF;	cytosol;nucleus;heart development;spermidine biosynthetic process;methyltransferase activity;mitochondrion;polyamine biosynthetic process;brain development;trans-Golgi network;methylation;metal ion binding;thermospermine synthase activity;lysine N-methyltransferase activity;peptidyl-lysine monomethylation;negative regulation of cell cycle G1/S phase transition;negative regulation of transcription…	-	-	eEF1A lysine and N-terminal methyltransferase isoform 1 [Homo sapiens]	PF13649.10	Methyltransferase domain	eEF1A lysine and N-terminal methyltransferase OS=Homo sapiens OX=9606 GN=METTL13 PE=1 SV=1	4MURC	E	Methyltransferase domain	COG0421	Spermidine synthase (polyamine aminopropyltransferase)	E	Amino acid transport and metabolism	KOG2352	[E]	Amino acid transport and metabolism;	Predicted spermine/spermidine synthase	row-1554
gene:ENSG00000010219	DYRK4	2.2569	0.0202951	0.889537	0.925406	nonsig	3.82877	3.98106	3.74695	3.70333	4.16893	3.29527	304	338	292	265	254	257	GO:0007632;GO:0008353;GO:0000281;GO:0042771;GO:0003779;GO:0051285;GO:0097575;GO:0018105;GO:0033120;GO:0050882;GO:0005739;GO:0048156;GO:0008340;GO:0006978;GO:0010971;GO:0031115;GO:0007628;GO:0007179;GO:0004672;GO:0120105;GO:0045725;GO:2000059;GO:0007224;GO:0000381;GO:0016020;GO:0030154;GO:0006397;GO:0004707;GO:0030578;GO:0046872;GO:0042048;GO:0043524;GO:1903008;GO:0043186;GO:0007601;GO:0010212;GO:…	BP;MF;BP;BP;MF;CC;CC;BP;BP;BP;CC;MF;BP;BP;BP;BP;BP;BP;MF;CC;BP;BP;BP;BP;CC;BP;BP;MF;BP;MF;BP;BP;BP;CC;BP;BP;MF;BP;CC;BP;BP;BP;BP;BP;BP;BP;MF;BP;BP;BP;BP;BP;BP;BP;BP;BP;BP;BP;BP;BP;BP;CC;CC;BP;BP;CC;BP;BP;BP;BP;BP;BP;BP;BP;BP;BP;BP;CC;BP;BP;BP;BP;BP;BP;MF;BP;CC;CC;BP;MF;BP;MF;BP;BP;CC;BP;CC;BP;BP;CC;CC;CC;CC;MF;BP;CC;BP;MF;BP;CC;BP;BP;BP;BP;BP;BP;BP;CC;CC;BP;MF;BP;MF;BP;BP;BP;BP;CC;CC;MF;MF;BP;BP;…	visual behavior;RNA polymerase II CTD heptapeptide repeat kinase activity;mitotic cytokinesis;intrinsic apoptotic signaling pathway in response to DNA damage by p53 class mediator;actin binding;cell cortex of cell tip;lateral cell cortex;peptidyl-serine phosphorylation;positive regulation of RNA splicing;voluntary musculoskeletal movement;mitochondrion;tau protein binding;determination of adult l…	-	-	dual specificity tyrosine-phosphorylation-regulated kinase 4 isoform 5 [Homo sapiens]	PF00069.29	Protein kinase domain	Dual specificity tyrosine-phosphorylation-regulated kinase 4 OS=Homo sapiens OX=9606 GN=DYRK4 PE=1 SV=2	4N4RW	T	Serine/Threonine protein kinases, catalytic domain	COG0823	Periplasmic component TolB of the Tol biopolymer transport system	U	Intracellular trafficking, secretion, and vesicular transport	KOG0667	[R]	General function prediction only;	Dual-specificity tyrosine-phosphorylation regulated kinase	row-12746
gene:ENSG00000010244	ZNF207	6.18232	-0.278117	1.54701e-17	1.89778e-16	nonsig	78.8154	78.7917	74.4614	69.749	69.3667	60.3101	8576	9160	8404	8466	8240	10180	GO:0005634;GO:0003723;GO:0009910;GO:0005730;GO:0051568;GO:0007094;GO:0005874;GO:0090307;GO:0005654;GO:0003700;GO:0030154;GO:0008608;GO:0046872;GO:0009908;GO:0008201;GO:0000976;GO:0050821;GO:0008017;GO:0005819;GO:0000070;GO:0046982;GO:0046785;GO:0042803;GO:1990047;GO:0000776;GO:0005737;GO:0006355;GO:0051983;GO:0001578;GO:0051301;GO:0003677;	CC;MF;BP;CC;BP;BP;CC;BP;CC;MF;BP;BP;MF;BP;MF;MF;BP;MF;CC;BP;MF;BP;MF;CC;CC;CC;BP;BP;BP;BP;MF;	nucleus;RNA binding;negative regulation of flower development;nucleolus;obsolete histone H3-K4 methylation;mitotic spindle assembly checkpoint signaling;microtubule;mitotic spindle assembly;nucleoplasm;DNA-binding transcription factor activity;cell differentiation;attachment of spindle microtubules to kinetochore;metal ion binding;flower development;heparin binding;transcription cis-regulatory re…	-	-	BUB3-interacting and GLEBS motif-containing protein ZNF207 isoform X1 [Theropithecus gelada]	PF13894.10	C2H2-type zinc finger	BUB3-interacting and GLEBS motif-containing protein ZNF207 OS=Mus musculus OX=10090 GN=Znf207 PE=1 SV=1	48YAT	S	microtubule polymerization	COG5180	PAB1-binding protein, interacts with poly(A)-binding protein	A	RNA processing and modification	KOG2893	[R]	General function prediction only;	Zn finger protein	row-1080
gene:ENSG00000010256	UQCRC1	6.51837	0.0611461	0.108318	0.179058	nonsig	93.4802	94.1973	96.1665	89.8766	85.6305	85.2461	5389	5847	5682	4562	4128	5048	GO:0005829;GO:0044877;GO:0061133;GO:0005634;GO:0031966;GO:0008270;GO:0006119;GO:0009507;GO:0005751;GO:0005730;GO:0005739;GO:0014823;GO:0009060;GO:0005615;GO:0034551;GO:0000325;GO:0005746;GO:0005524;GO:0005654;GO:0005576;GO:0070469;GO:0045333;GO:0006122;GO:0046872;GO:0006627;GO:0009505;GO:0005741;GO:0004175;GO:0017087;GO:0043209;GO:0043279;GO:0005759;GO:0005750;GO:0006851;GO:0006508;GO:1902600;GO:…	CC;MF;MF;CC;CC;MF;BP;CC;CC;CC;CC;BP;BP;CC;BP;CC;CC;MF;CC;CC;CC;BP;BP;MF;BP;CC;CC;MF;CC;CC;BP;CC;CC;BP;BP;BP;BP;CC;BP;BP;CC;MF;CC;CC;MF;MF;CC;CC;MF;CC;	cytosol;protein-containing complex binding;endopeptidase activator activity;nucleus;mitochondrial membrane;zinc ion binding;oxidative phosphorylation;chloroplast;obsolete mitochondrial respiratory chain complex IV;nucleolus;mitochondrion;response to activity;aerobic respiration;extracellular space;mitochondrial respiratory chain complex III assembly;plant-type vacuole;obsolete mitochondrial respi…	ko04932;ko05016;ko00190;ko05010;ko01100;ko04260;ko04714;ko05012	Non-alcoholic fatty liver disease;Huntington disease;Oxidative phosphorylation;Alzheimer disease;Metabolic pathways;Cardiac muscle contraction;Thermogenesis;Parkinson disease	cytochrome b-c1 complex subunit 1, mitochondrial isoform X1 [Homo sapiens]	PF00675.24	Insulinase (Peptidase family M16)	Cytochrome b-c1 complex subunit 1, mitochondrial OS=Homo sapiens OX=9606 GN=UQCRC1 PE=1 SV=3	4N568	C	Insulinase (Peptidase family M16)	COG0612	Predicted Zn-dependent peptidase, M16 family	R	General function prediction only	KOG0960	[O]	Posttranslational modification, protein turnover, chaperones;	Mitochondrial processing peptidase, beta subunit, and related enzymes (insulinase superfamily)	row-8021
gene:ENSG00000010270	STARD3NL	5.16023	-0.630297	4.26811e-23	7.72162e-22	nonsig	26.7783	30.5614	27.7733	42.2456	40.9972	44.6334	1556	1885	1654	2122	1943	2632	GO:0005829;GO:0006701;GO:0005739;GO:0140284;GO:0006629;GO:0016020;GO:0005654;GO:0030301;GO:0008202;GO:0005789;GO:0006839;GO:0005765;GO:0005768;GO:0008203;GO:0044232;GO:0042803;GO:0120020;GO:0099044;GO:0006694;GO:0005737;GO:0015485;GO:0031902;GO:0005770;GO:0043231;	CC;BP;CC;CC;BP;CC;CC;BP;BP;CC;BP;CC;CC;BP;CC;MF;MF;BP;BP;CC;MF;CC;CC;CC;	cytosol;progesterone biosynthetic process;mitochondrion;endoplasmic reticulum-endosome membrane contact site;lipid metabolic process;membrane;nucleoplasm;cholesterol transport;steroid metabolic process;endoplasmic reticulum membrane;mitochondrial transport;lysosomal membrane;endosome;cholesterol metabolic process;organelle membrane contact site;protein homodimerization activity;cholesterol transf…	-	-	STARD3 N-terminal-like protein isoform X1 [Homo sapiens]	PF10457.13	Cholesterol-capturing domain	STARD3 N-terminal-like protein OS=Homo sapiens OX=9606 GN=STARD3NL PE=1 SV=1	4N25X	U	STARD3 N-terminal like	-	-	-	-	KOG3845	[I]	Lipid transport and metabolism;	MLN, STAR and related lipid-binding proteins	row-732
gene:ENSG00000010278	CD9	6.21594	0.15276	0.002928	0.00748278	nonsig	80.1158	76.4372	81.16	72.5752	64.7332	66.5899	3561	3700	3751	2865	2428	3110	GO:0009925;GO:0007160;GO:1904352;GO:1900746;GO:1902883;GO:2000553;GO:0034238;GO:0016020;GO:0072659;GO:0072675;GO:0005789;GO:0035633;GO:0005765;GO:0007338;GO:0005764;GO:0070527;GO:0050931;GO:0070821;GO:1990459;GO:0014003;GO:0030195;GO:0007166;GO:0002455;GO:0031749;GO:0090331;GO:0005886;GO:2001046;GO:0031902;GO:0061462;GO:0072756;GO:1905521;GO:0090301;GO:0010633;GO:0042289;GO:0031092;GO:0070062;GO:…	CC;BP;BP;BP;BP;BP;BP;CC;BP;BP;CC;BP;CC;BP;CC;BP;BP;CC;MF;BP;BP;BP;BP;MF;BP;CC;BP;CC;BP;BP;BP;BP;BP;MF;CC;CC;BP;BP;BP;BP;BP;BP;CC;CC;BP;BP;BP;CC;BP;MF;BP;BP;BP;BP;CC;MF;BP;BP;BP;BP;BP;BP;CC;CC;BP;CC;MF;BP;BP;CC;CC;BP;CC;CC;BP;BP;BP;CC;BP;BP;BP;BP;BP;CC;BP;BP;BP;BP;BP;CC;BP;BP;BP;CC;BP;CC;CC;BP;BP;MF;BP;CC;CC;BP;BP;BP;MF;BP;CC;BP;CC;BP;BP;CC;MF;CC;CC;CC;BP;BP;BP;CC;CC;BP;BP;BP;CC;MF;BP;BP;CC;BP;CC;…	basal plasma membrane;cell-matrix adhesion;positive regulation of protein catabolic process in the vacuole;regulation of vascular endothelial growth factor signaling pathway;negative regulation of response to oxidative stress;positive regulation of T-helper 2 cell cytokine production;macrophage fusion;membrane;protein localization to plasma membrane;osteoclast fusion;endoplasmic reticulum membran…	ko04640	Hematopoietic cell lineage	PREDICTED: CD9 antigen isoform X2 [Colobus angolensis palliatus]	PF00335.24	Tetraspanin family	CD9 antigen OS=Homo sapiens OX=9606 GN=CD9 PE=1 SV=4	4N5FC	S	Tetraspanin family	-	-	-	-	KOG3882	[R]	General function prediction only;	Tetraspanin family integral membrane protein	row-5188
gene:ENSG00000010292	NCAPD2	5.22751	-0.683983	2.45178e-71	3.0386e-69	nonsig	29.1154	30.1547	29.16	43.4924	44.4061	47.3807	4957	5595	5114	6629	6475	8256	GO:0005829;GO:0005634;GO:0030261;GO:0005694;GO:0005730;GO:0045144;GO:0010629;GO:0007130;GO:0006325;GO:0000791;GO:0010032;GO:0043007;GO:0000779;GO:1903342;GO:0140602;GO:0043073;GO:0000805;GO:1905820;GO:0016020;GO:0042393;GO:0005654;GO:1905821;GO:0070550;GO:0051984;GO:0045128;GO:0000793;GO:0042464;GO:0000070;GO:0007059;GO:0070058;GO:0007076;GO:0051307;GO:0000278;GO:0046536;GO:0000794;GO:0030466;GO:…	CC;CC;BP;CC;CC;BP;BP;BP;BP;CC;BP;BP;CC;BP;CC;CC;CC;BP;CC;MF;CC;BP;BP;BP;BP;CC;BP;BP;BP;BP;BP;BP;BP;CC;CC;BP;CC;CC;BP;CC;CC;BP;BP;	cytosol;nucleus;chromosome condensation;chromosome;nucleolus;meiotic sister chromatid segregation;negative regulation of gene expression;synaptonemal complex assembly;chromatin organization;euchromatin;meiotic chromosome condensation;maintenance of rDNA;condensed chromosome, centromeric region;negative regulation of meiotic DNA double-strand break formation;nucleolar peripheral inclusion body;ger…	-	-	condensin complex subunit 1 [Homo sapiens]	PF12717.11	non-SMC mitotic condensation complex subunit 1	Condensin complex subunit 1 OS=Homo sapiens OX=9606 GN=NCAPD2 PE=1 SV=3	4MTFR	BD	non-SMC mitotic condensation complex subunit 1, N-term	-	-	-	-	KOG0414	[BD]	Chromatin structure and dynamics; Cell cycle control, cell division, chromosome partitioning;	Chromosome condensation complex Condensin, subunit D2	row-106
gene:ENSG00000010318	PHF7	1.7915	0.22288	0.213672	0.316133	nonsig	2.61375	2.81256	2.97103	2.01615	2.07054	2.39641	193	202	220	137	134	177	GO:0005829;GO:0042078;GO:0006915;GO:0005634;GO:0035019;GO:0003723;GO:0005730;GO:0048749;GO:0050776;GO:0043021;GO:0031965;GO:0042393;GO:0005654;GO:0042826;GO:0001835;GO:0016567;GO:0046872;GO:0016607;GO:0051219;GO:0036335;GO:0061630;GO:0003677;GO:0000122;GO:2000035;GO:0004842;GO:0019899;GO:0015631;GO:2001243;GO:0097110;GO:0005886;GO:0001824;GO:0000209;GO:0000776;GO:0005737;GO:0005794;GO:0043231;	CC;BP;BP;CC;BP;MF;CC;BP;BP;MF;CC;MF;CC;MF;BP;BP;MF;CC;MF;BP;MF;MF;BP;BP;MF;MF;MF;BP;MF;CC;BP;BP;CC;CC;CC;CC;	cytosol;germ-line stem cell division;apoptotic process;nucleus;somatic stem cell population maintenance;RNA binding;nucleolus;compound eye development;regulation of immune response;ribonucleoprotein complex binding;nuclear membrane;histone binding;nucleoplasm;histone deacetylase binding;blastocyst hatching;protein ubiquitination;metal ion binding;nuclear speck;phosphoprotein binding;intestinal st…	-	-	PHD finger protein 7 isoform X1 [Homo sapiens]	PF13771.10	PHD-like zinc-binding domain	PHD finger protein 7 OS=Homo sapiens OX=9606 GN=PHF7 PE=1 SV=1	4N0HM	K	PHD-zinc-finger like domain	-	-	-	-	KOG1084	[K]	Transcription;	Transcription factor TCF20	row-8962
gene:ENSG00000010322	NISCH	3.9208	0.370343	6.09222e-11	4.44139e-10	nonsig	16.4161	16.5269	15.6037	11.5996	12.7627	12.7325	2630	2783	2591	1594	1649	2010	GO:0002177;GO:0120103;GO:0048132;GO:0009968;GO:0003779;GO:0008625;GO:0051015;GO:0006919;GO:1905369;GO:0016020;GO:0030154;GO:0043014;GO:0030036;GO:0070840;GO:0004175;GO:0031901;GO:0005765;GO:0031514;GO:0006886;GO:0008157;GO:0043122;GO:0005886;GO:0005769;GO:0051301;GO:0045171;GO:0097431;GO:0019901;GO:0005123;GO:0005813;GO:0046579;GO:0055008;GO:0060285;GO:0016540;GO:0060976;GO:0001822;GO:0016601;GO:…	CC;CC;BP;BP;MF;BP;MF;BP;CC;CC;BP;MF;BP;MF;MF;CC;CC;CC;BP;MF;BP;CC;CC;BP;CC;CC;MF;MF;CC;BP;BP;BP;BP;BP;BP;BP;CC;BP;MF;BP;BP;MF;CC;MF;BP;CC;CC;BP;BP;CC;CC;BP;BP;CC;BP;CC;BP;BP;BP;BP;BP;CC;CC;BP;MF;CC;CC;BP;CC;BP;BP;CC;BP;CC;MF;BP;BP;CC;CC;MF;CC;BP;BP;CC;CC;CC;BP;CC;BP;BP;CC;MF;CC;BP;BP;BP;MF;MF;BP;BP;CC;	manchette;centriolar subdistal appendage;female germ-line stem cell asymmetric division;negative regulation of signal transduction;actin binding;extrinsic apoptotic signaling pathway via death domain receptors;actin filament binding;activation of cysteine-type endopeptidase activity involved in apoptotic process;endopeptidase complex;membrane;cell differentiation;alpha-tubulin binding;actin cytos…	-	-	nischarin isoform 1 [Homo sapiens]	PF00787.28	PX domain	Nischarin OS=Homo sapiens OX=9606 GN=NISCH PE=1 SV=3	4MVQN	TZ	PhoX homologous domain, present in p47phox and p40phox.	COG4886	Leucine-rich repeat (LRR) protein	K	Transcription	KOG1259	[TZ]	Signal transduction mechanisms; Cytoskeleton;	Nischarin, modulator of integrin alpha5 subunit action	row-1818
gene:ENSG00000010361	FUZ	2.81493	-0.251035	0.0569599	0.102922	nonsig	5.41869	6.21852	5.15942	6.50055	6.51147	6.55137	325	387	309	335	303	392	GO:0010172;GO:0090301;GO:0042733;GO:0048702;GO:0045724;GO:0010954;GO:0035904;GO:1902017;GO:2000314;GO:0060021;GO:0070062;GO:0009952;GO:0021513;GO:0001942;GO:0021915;GO:0042995;GO:0060976;GO:0120223;GO:0016192;GO:0042073;GO:0060271;GO:0021510;GO:0008285;GO:0008589;GO:0030336;GO:0007163;GO:0003279;GO:0043587;GO:1905515;GO:0005929;GO:0015031;GO:0001843;GO:0048704;GO:0005886;GO:0090090;GO:0005737;GO:…	BP;BP;BP;BP;BP;BP;BP;BP;BP;BP;CC;BP;BP;BP;BP;CC;BP;BP;BP;BP;BP;BP;BP;BP;BP;BP;BP;BP;BP;CC;BP;BP;BP;CC;BP;CC;CC;BP;	embryonic body morphogenesis;negative regulation of neural crest formation;embryonic digit morphogenesis;embryonic neurocranium morphogenesis;positive regulation of cilium assembly;positive regulation of protein processing;aorta development;regulation of cilium assembly;negative regulation of fibroblast growth factor receptor signaling pathway involved in neural plate anterior/posterior pattern f…	-	-	protein fuzzy homolog isoform X1 [Pan troglodytes]	PF19036.4	First Longin domain of FUZ, MON1 and HPS1	Protein fuzzy homolog OS=Homo sapiens OX=9606 GN=FUZ PE=1 SV=1	4N3SA	U	regulation of neural crest formation	-	-	-	-	-	-	-	-	row-7338
gene:ENSG00000010404	IDS	4.43347	0.142753	0.000562409	0.0016592	nonsig	21.3494	23.0628	23.0955	19.5061	18.7145	18.4275	4648	5162	4782	3475	3502	4224	GO:0001502;GO:0014070;GO:0042425;GO:0007565;GO:0016250;GO:0008340;GO:0051216;GO:0003943;GO:0006914;GO:0016020;GO:0004065;GO:0015024;GO:0006027;GO:0046872;GO:0005789;GO:0005764;GO:0043588;GO:0047753;GO:0031232;GO:0007584;GO:0005509;GO:0045121;GO:0005886;GO:0030209;GO:0008284;GO:0043627;GO:0004423;GO:0030200;GO:0070062;GO:0005615;GO:0001822;GO:0005576;GO:0005783;GO:0033889;GO:0042802;GO:0008202;GO:…	BP;BP;BP;BP;MF;BP;BP;MF;BP;CC;MF;MF;BP;MF;CC;CC;BP;MF;CC;BP;MF;CC;CC;BP;BP;BP;MF;BP;CC;CC;BP;CC;CC;MF;MF;BP;CC;BP;BP;BP;BP;CC;BP;MF;CC;CC;CC;MF;BP;CC;CC;MF;BP;BP;BP;BP;BP;MF;CC;BP;BP;CC;BP;BP;CC;BP;BP;BP;BP;BP;CC;MF;BP;MF;MF;BP;BP;MF;BP;BP;BP;BP;BP;BP;BP;BP;BP;CC;BP;BP;BP;BP;BP;BP;CC;	cartilage condensation;response to organic cyclic compound;choline biosynthetic process;female pregnancy;N-sulfoglucosamine sulfohydrolase activity;determination of adult lifespan;cartilage development;N-acetylgalactosamine-4-sulfatase activity;autophagy;membrane;arylsulfatase activity;glucuronate-2-sulfatase activity;glycosaminoglycan catabolic process;metal ion binding;endoplasmic reticulum mem…	ko04142;ko01100;ko00531	Lysosome;Metabolic pathways;Glycosaminoglycan degradation	iduronate 2-sulfatase isoform a preproprotein [Homo sapiens]	PF00884.27	Sulfatase	Iduronate 2-sulfatase OS=Homo sapiens OX=9606 GN=IDS PE=1 SV=1	4MSGM	P	Sulfatase	COG3119	Arylsulfatase A or related enzyme, AlkP superfamily	P	Inorganic ion transport and metabolism	KOG3867	[R]	General function prediction only;	Sulfatase	row-4494
gene:ENSG00000010539	ZNF200	2.8248	0.341813	0.000499192	0.0014896	nonsig	6.58221	6.445	7.02796	5.18633	5.84954	5.58763	721	719	753	468	451	549	GO:0005829;GO:0007283;GO:0000978;GO:0045892;GO:0005634;GO:0030509;GO:1990837;GO:0008270;GO:0001701;GO:0005694;GO:0003723;GO:0005813;GO:0001933;GO:0043231;GO:0005730;GO:0007010;GO:0032434;GO:0061052;GO:0031965;GO:0043565;GO:0022604;GO:0000981;GO:0003700;GO:0001227;GO:0030154;GO:0005654;GO:0006366;GO:0008283;GO:0042802;GO:0016363;GO:0046872;GO:0000977;GO:0000976;GO:0000122;GO:0045944;GO:0046982;GO:…	CC;BP;MF;BP;CC;BP;MF;MF;BP;CC;MF;CC;BP;CC;CC;BP;BP;BP;CC;MF;BP;MF;MF;MF;BP;CC;BP;BP;MF;CC;MF;MF;MF;BP;BP;MF;MF;CC;BP;MF;BP;BP;BP;BP;MF;BP;BP;BP;BP;MF;BP;CC;BP;BP;BP;CC;CC;BP;BP;BP;MF;CC;	cytosol;spermatogenesis;RNA polymerase II cis-regulatory region sequence-specific DNA binding;negative regulation of DNA-templated transcription;nucleus;BMP signaling pathway;sequence-specific double-stranded DNA binding;zinc ion binding;in utero embryonic development;chromosome;RNA binding;centrosome;negative regulation of protein phosphorylation;intracellular membrane-bounded organelle;nucleolu…	ko05168	Herpes simplex virus 1 infection	zinc finger protein 200 isoform X1 [Homo sapiens]	PF13465.10	Zinc-finger double domain	Zinc finger protein 200 OS=Homo sapiens OX=9606 GN=ZNF200 PE=1 SV=2	4MWAB	K	Zinc-finger of C2H2 type	-	-	-	-	KOG1720	[V]	Defense mechanisms;	Protein tyrosine phosphatase CDC14	row-4443
gene:ENSG00000010626	LRRC23	2.05226	-0.113147	0.577021	0.68596	nonsig	3.58612	2.76551	2.94719	2.99998	2.85452	3.84354	183	156	153	135	123	198	GO:0005829;GO:0120103;GO:0097431;GO:0035307;GO:0015030;GO:0005634;GO:0072687;GO:0048132;GO:2000155;GO:0005813;GO:0034451;GO:0005694;GO:0035082;GO:0003723;GO:0035904;GO:0003281;GO:0005730;GO:0070062;GO:0070286;GO:0007010;GO:0005739;GO:1990904;GO:0005815;GO:0090619;GO:0060976;GO:0009274;GO:0001822;GO:0090543;GO:0007224;GO:0016020;GO:0005874;GO:0005654;GO:0048471;GO:0032391;GO:0036064;GO:0008360;GO:…	CC;CC;CC;BP;CC;CC;CC;BP;BP;CC;CC;CC;BP;MF;BP;BP;CC;CC;BP;BP;CC;CC;CC;CC;BP;CC;BP;CC;BP;CC;CC;CC;CC;CC;CC;BP;CC;BP;BP;BP;MF;CC;BP;BP;BP;CC;BP;CC;MF;MF;CC;CC;BP;BP;CC;CC;CC;BP;CC;CC;	cytosol;centriolar subdistal appendage;mitotic spindle pole;obsolete positive regulation of protein dephosphorylation;Cajal body;nucleus;meiotic spindle;female germ-line stem cell asymmetric division;positive regulation of cilium-dependent cell motility;centrosome;centriolar satellite;chromosome;axoneme assembly;RNA binding;aorta development;ventricular septum development;nucleolus;extracellular …	-	-	leucine-rich repeat-containing protein 23 isoform a [Homo sapiens]	PF12799.11	Leucine Rich repeats (2 copies)	Leucine-rich repeat-containing protein 23 OS=Homo sapiens OX=9606 GN=LRRC23 PE=1 SV=2	4N2E9	T	Leucine-rich repeat	COG4886	Leucine-rich repeat (LRR) protein	K	Transcription	KOG0531	[T]	Signal transduction mechanisms;	Protein phosphatase 1, regulatory subunit, and related proteins	row-11154
gene:ENSG00000010704	HFE	1.99855	0.325661	0.00451798	0.0110337	nonsig	3.12414	3.07686	3.37315	2.60426	3.14646	2.70504	489	533	534	324	334	394	GO:0010039;GO:0045058;GO:0034756;GO:0042277;GO:0031410;GO:0019885;GO:0032816;GO:0001580;GO:0032735;GO:0007565;GO:0002486;GO:0034113;GO:0002418;GO:2000059;GO:0016020;GO:0005797;GO:0071286;GO:0032655;GO:0002715;GO:0048007;GO:2000008;GO:0042612;GO:0001865;GO:0042102;GO:0005789;GO:0045178;GO:0031901;GO:0097421;GO:0005765;GO:0071889;GO:0046978;GO:0071723;GO:0005764;GO:0055038;GO:0045953;GO:1990459;GO:…	BP;BP;BP;MF;CC;BP;BP;BP;BP;BP;BP;BP;BP;BP;CC;CC;BP;BP;BP;BP;BP;CC;BP;BP;CC;CC;CC;BP;CC;MF;MF;MF;CC;CC;BP;MF;BP;BP;CC;BP;BP;CC;BP;CC;BP;CC;BP;BP;BP;BP;BP;MF;BP;BP;MF;MF;BP;CC;CC;BP;BP;BP;CC;BP;BP;BP;BP;BP;CC;CC;BP;BP;MF;MF;CC;MF;MF;CC;BP;CC;BP;BP;CC;BP;MF;BP;CC;BP;BP;BP;BP;BP;BP;BP;BP;BP;BP;BP;MF;CC;CC;BP;BP;BP;BP;BP;BP;BP;BP;CC;CC;BP;BP;BP;BP;CC;BP;MF;BP;BP;MF;MF;MF;BP;BP;BP;BP;BP;BP;BP;BP;BP;BP;…	response to iron ion;T cell selection;regulation of iron ion transport;peptide binding;cytoplasmic vesicle;antigen processing and presentation of endogenous peptide antigen via MHC class I;positive regulation of natural killer cell activation;detection of chemical stimulus involved in sensory perception of bitter taste;positive regulation of interleukin-12 production;female pregnancy;antigen proc…	-	-	hereditary hemochromatosis protein isoform 13 precursor [Homo sapiens]	PF00129.22	Class I Histocompatibility antigen, domains alpha 1 and 2	Hereditary hemochromatosis protein homolog OS=Pan troglodytes OX=9598 GN=HFE PE=3 SV=1	4N0K9	T	Belongs to the MHC class I family	-	-	-	-	-	-	-	-	row-5429
gene:ENSG00000010803	SCMH1	4.00939	0.0575001	0.347782	0.466465	nonsig	15.4914	16.6443	15.333	14.1281	14.2946	14.8649	1831	2083	1842	1459	1443	1787	GO:0010369;GO:0045892;GO:0000786;GO:0035861;GO:0030169;GO:0034439;GO:0000792;GO:0031507;GO:0030097;GO:0030154;GO:0031491;GO:0030099;GO:0035267;GO:0048863;GO:0048635;GO:0090308;GO:0000122;GO:0000070;GO:0007088;GO:0045893;GO:0016235;GO:0035075;GO:0021954;GO:0000785;GO:0007409;GO:0006338;GO:0008270;GO:0005694;GO:0072089;GO:0007419;GO:0006325;GO:0001673;GO:0005615;GO:0009948;GO:1990830;GO:0007446;GO:…	CC;BP;CC;CC;MF;BP;CC;BP;BP;BP;MF;BP;CC;BP;BP;BP;BP;BP;BP;BP;CC;BP;BP;CC;BP;BP;MF;CC;BP;BP;BP;CC;CC;BP;BP;BP;BP;MF;CC;BP;BP;CC;BP;MF;MF;MF;BP;CC;MF;MF;MF;CC;BP;CC;BP;BP;BP;BP;CC;MF;CC;MF;CC;MF;BP;BP;BP;BP;MF;BP;BP;BP;BP;MF;BP;CC;BP;CC;BP;CC;CC;BP;BP;MF;BP;CC;MF;MF;BP;BP;BP;BP;BP;BP;BP;BP;CC;BP;CC;	chromocenter;negative regulation of DNA-templated transcription;nucleosome;site of double-strand break;low-density lipoprotein particle binding;lipoprotein lipid oxidation;heterochromatin;heterochromatin formation;hemopoiesis;cell differentiation;nucleosome binding;myeloid cell differentiation;NuA4 histone acetyltransferase complex;stem cell differentiation;negative regulation of muscle organ dev…	-	-	polycomb protein SCMH1 isoform X1 [Homo sapiens]	PF02820.22	mbt repeat	Polycomb protein SCMH1 OS=Homo sapiens OX=9606 GN=SCMH1 PE=1 SV=1	4MYZE	K	Sex comb on midleg homolog 1	-	-	-	-	KOG3766	[K]	Transcription;	Polycomb group protein SCM/L(3)MBT (tumor-supressor in Drosophila and humans)	row-9886
gene:ENSG00000010810	FYN	1.55175	-0.396651	0.0155043	0.0331992	nonsig	1.35078	1.94832	1.79906	2.17311	2.1499	2.27458	178	259	242	236	233	287	GO:0019905;GO:0043304;GO:0031966;GO:0003015;GO:0032880;GO:0030155;GO:0008340;GO:2000772;GO:1900006;GO:0006919;GO:0045296;GO:0030097;GO:0051015;GO:0006914;GO:0016020;GO:0034142;GO:0030833;GO:0046960;GO:1900272;GO:0005547;GO:0043014;GO:0016567;GO:0035262;GO:0030036;GO:0010212;GO:0043299;GO:0051496;GO:0005765;GO:0005764;GO:0051017;GO:0001891;GO:0005161;GO:0048813;GO:0044325;GO:0008335;GO:0009636;GO:…	MF;BP;CC;BP;BP;BP;BP;BP;BP;BP;MF;BP;MF;BP;CC;BP;BP;BP;BP;MF;MF;BP;BP;BP;BP;BP;BP;CC;CC;BP;CC;MF;BP;MF;BP;BP;BP;BP;BP;BP;BP;CC;BP;CC;CC;BP;BP;BP;BP;BP;BP;BP;BP;BP;BP;BP;BP;BP;CC;MF;BP;BP;CC;BP;BP;CC;BP;BP;BP;BP;BP;CC;BP;BP;BP;MF;BP;BP;BP;BP;CC;MF;BP;BP;MF;BP;MF;CC;BP;BP;BP;BP;CC;BP;BP;BP;BP;BP;CC;BP;BP;BP;BP;BP;BP;BP;CC;CC;BP;BP;CC;BP;BP;BP;BP;BP;BP;BP;BP;MF;BP;BP;BP;BP;MF;BP;BP;CC;BP;BP;BP;BP;BP;…	syntaxin binding;regulation of mast cell degranulation;mitochondrial membrane;heart process;regulation of protein localization;regulation of cell adhesion;determination of adult lifespan;regulation of cellular senescence;positive regulation of dendrite development;activation of cysteine-type endopeptidase activity involved in apoptotic process;cadherin binding;hemopoiesis;actin filament binding;a…	ko04611;ko04664;ko04660;ko04360;ko04725;ko05130;ko04380;ko04510;ko04650;ko04072;ko04520;ko04071;ko05020;ko05416	Platelet activation;Fc epsilon RI signaling pathway;T cell receptor signaling pathway;Axon guidance;Cholinergic synapse;Pathogenic Escherichia coli infection;Osteoclast differentiation;Focal adhesion;Natural killer cell mediated cytotoxicity;Phospholipase D signaling pathway;Adherens junction;Sphingolipid signaling pathway;Prion disease;Viral myocarditis	tyrosine-protein kinase Fyn [Lepus europaeus]	PF07714.21	Protein tyrosine and serine/threonine kinase	Tyrosine-protein kinase Fyn OS=Homo sapiens OX=9606 GN=FYN PE=1 SV=3	48WCB	T	FYN proto-oncogene, Src family tyrosine kinase	COG2815	PASTA domain, binds beta-lactams	M	Cell wall/membrane/envelope biogenesis	KOG0197	[T]	Signal transduction mechanisms;	Tyrosine kinases	row-6192
gene:ENSG00000010818	HIVEP2	2.71928	0.087665	0.143294	0.226135	nonsig	5.71058	5.91398	5.63225	5.90088	5.13098	5.26494	1928	2268	2046	1565	1503	1913	GO:0045892;GO:0002273;GO:0071294;GO:0003676;GO:0008584;GO:0007423;GO:0071385;GO:0005739;GO:0008340;GO:0007179;GO:0071837;GO:0050920;GO:0051216;GO:0007605;GO:0010035;GO:0007224;GO:0000981;GO:0000381;GO:0003700;GO:0030154;GO:0000781;GO:0016567;GO:0046872;GO:0072562;GO:0003712;GO:1990918;GO:0019827;GO:0000122;GO:0010446;GO:0042800;GO:0010833;GO:0002682;GO:0002695;GO:0045668;GO:0001751;GO:0030853;GO:…	BP;BP;BP;MF;BP;BP;BP;CC;BP;BP;MF;BP;BP;BP;BP;BP;MF;BP;MF;BP;CC;BP;MF;CC;MF;BP;BP;BP;BP;MF;BP;BP;BP;BP;BP;BP;BP;BP;BP;BP;MF;BP;BP;CC;BP;MF;BP;BP;CC;MF;BP;BP;BP;MF;MF;CC;MF;BP;BP;BP;CC;BP;BP;BP;BP;BP;BP;BP;CC;BP;BP;MF;MF;BP;CC;MF;CC;BP;BP;MF;BP;MF;BP;MF;BP;BP;BP;BP;CC;BP;BP;BP;BP;BP;BP;BP;BP;BP;MF;MF;BP;CC;BP;BP;CC;MF;MF;BP;BP;BP;BP;MF;BP;BP;BP;CC;MF;BP;BP;MF;MF;MF;MF;BP;BP;MF;MF;BP;MF;MF;BP;MF;BP;…	negative regulation of DNA-templated transcription;plasmacytoid dendritic cell differentiation;cellular response to zinc ion;nucleic acid binding;male gonad development;sensory organ development;cellular response to glucocorticoid stimulus;mitochondrion;determination of adult lifespan;transforming growth factor beta receptor signaling pathway;HMG box domain binding;regulation of chemotaxis;cartil…	-	-	transcription factor HIVEP2 [Homo sapiens]	PF00096.30	Zinc finger, C2H2 type	Transcription factor HIVEP2 OS=Homo sapiens OX=9606 GN=HIVEP2 PE=1 SV=2	4N13Z	K	C2H2-type zinc-finger domain	-	-	-	-	KOG1720	[V]	Defense mechanisms;	Protein tyrosine phosphatase CDC14	row-8402
gene:ENSG00000011007	ELOA	4.88979	0.231485	1.52847e-09	9.68886e-09	nonsig	30.9432	32.3307	31.8746	25.3583	26.299	25.9588	5410	6086	5712	3906	3848	4665	GO:0070449;GO:0003746;GO:0007474;GO:0003690;GO:0005615;GO:0006368;GO:0005634;GO:0008023;GO:0032784;GO:0005654;GO:0006366;GO:0006367;GO:0016251;GO:0090734;GO:0006357;GO:0003711;	CC;MF;BP;MF;CC;BP;CC;CC;BP;CC;BP;BP;MF;CC;BP;MF;	elongin complex;translation elongation factor activity;imaginal disc-derived wing vein specification;double-stranded DNA binding;extracellular space;transcription elongation by RNA polymerase II;nucleus;transcription elongation factor complex;regulation of DNA-templated transcription elongation;nucleoplasm;transcription by RNA polymerase II;transcription initiation at RNA polymerase II promoter;R…	-	-	elongin-A [Homo sapiens]	PF06881.15	RNA polymerase II transcription factor SIII (Elongin) subunit A	Elongin-A OS=Homo sapiens OX=9606 GN=ELOA PE=1 SV=3	4MVT3	K	RNA polymerase II transcription factor SIII (Elongin) subunit A	-	-	-	-	KOG2821	[K]	Transcription;	RNA polymerase II transcription elongation factor Elongin/SIII, subunit elongin A	row-2091
gene:ENSG00000011009	LYPLA2	5.30648	0.219914	0.000124503	0.000416821	nonsig	40.8112	41.9517	44.2926	33.5849	36.6276	35.2879	2375	2606	2643	1716	1773	2054	GO:0005829;GO:0016787;GO:0005634;GO:0008474;GO:0070062;GO:0004623;GO:0005739;GO:0004620;GO:1905344;GO:0035601;GO:0007411;GO:0045296;GO:0031965;GO:0160049;GO:0005654;GO:0005783;GO:0106435;GO:0010363;GO:0002084;GO:0006654;GO:0016788;GO:0015908;GO:0045335;GO:0009986;GO:0046464;GO:0034338;GO:0098542;GO:0005795;GO:0042997;GO:0005886;GO:0004622;GO:0052689;GO:0042742;GO:0005737;GO:0006631;GO:0016298;	CC;MF;CC;MF;CC;MF;CC;MF;BP;BP;BP;MF;CC;BP;CC;CC;MF;BP;BP;BP;MF;BP;CC;CC;BP;MF;BP;CC;BP;CC;MF;MF;BP;CC;BP;MF;	cytosol;hydrolase activity;nucleus;palmitoyl-(protein) hydrolase activity;extracellular exosome;phospholipase A2 activity;mitochondrion;phospholipase activity;prostaglandin catabolic process;protein deacylation;axon guidance;cadherin binding;nuclear membrane;negative regulation of cGAS/STING signaling pathway;nucleoplasm;endoplasmic reticulum;carboxylesterase activity;regulation of plant-type hyp…	ko00564	Glycerophospholipid metabolism	acyl-protein thioesterase 2 [Microcebus murinus]	PF02230.20	Phospholipase/Carboxylesterase	Acyl-protein thioesterase 2 OS=Homo sapiens OX=9606 GN=LYPLA2 PE=1 SV=1	48Z0C	I	protein depalmitoylation	COG0400	Predicted esterase	R	General function prediction only	KOG2112	[I]	Lipid transport and metabolism;	Lysophospholipase	row-3960
gene:ENSG00000011021	CLCN6	3.58214	0.0156552	0.778284	0.843825	nonsig	11.217	11.3985	11.3819	10.3691	10.8419	10.6873	2163	2309	2238	1742	1784	2098	GO:0005244;GO:0034756;GO:0031410;GO:0042383;GO:0009925;GO:0072320;GO:0030324;GO:0016020;GO:0005797;GO:0003097;GO:0009705;GO:0046872;GO:0070050;GO:0006885;GO:0070294;GO:0007589;GO:0005789;GO:0031901;GO:0005765;GO:0055038;GO:0045335;GO:0012506;GO:0098978;GO:0006821;GO:0005886;GO:0005769;GO:0005774;GO:0072053;GO:0031902;GO:0043679;GO:0015706;GO:0008021;GO:1903428;GO:0009536;GO:0030587;GO:0001822;GO:…	MF;BP;CC;CC;CC;MF;BP;CC;CC;BP;CC;MF;BP;BP;BP;BP;CC;CC;CC;CC;CC;CC;CC;BP;CC;CC;CC;BP;CC;CC;BP;CC;BP;CC;BP;BP;CC;CC;MF;CC;BP;BP;BP;BP;CC;CC;BP;BP;BP;MF;BP;BP;BP;CC;CC;CC;CC;BP;BP;MF;BP;CC;BP;CC;MF;CC;BP;BP;BP;MF;CC;CC;BP;BP;CC;CC;BP;MF;BP;CC;BP;BP;BP;BP;BP;BP;BP;BP;CC;CC;CC;MF;MF;MF;CC;CC;CC;BP;BP;CC;BP;CC;BP;CC;CC;MF;MF;BP;CC;BP;BP;CC;CC;	voltage-gated monoatomic ion channel activity;regulation of iron ion transport;cytoplasmic vesicle;sarcolemma;basal plasma membrane;volume-sensitive chloride channel activity;lung development;membrane;Golgi medial cisterna;renal water transport;plant-type vacuole membrane;metal ion binding;neuron cellular homeostasis;regulation of pH;renal sodium ion absorption;body fluid secretion;endoplasmic re…	-	-	H(+)/Cl(-) exchange transporter 6 isoform 1 [Homo sapiens]	PF00654.24	Voltage gated chloride channel	H(+)/Cl(-) exchange transporter 6 OS=Homo sapiens OX=9606 GN=CLCN6 PE=1 SV=2	4N0QJ	P	Voltage gated chloride channel	COG0589	Nucleotide-binding universal stress protein, UspA family	T	Signal transduction mechanisms	KOG0474	[P]	Inorganic ion transport and metabolism;	Cl- channel CLC-7 and related proteins (CLC superfamily)	row-12230
gene:ENSG00000011028	MRC2	4.02246	-0.126094	0.0103301	0.0230891	nonsig	14.5171	15.4481	14.7511	14.9967	16.0982	15.7523	2991	3432	3110	2719	2775	3318	GO:0001502;GO:0031012;GO:0038023;GO:0007157;GO:0030574;GO:0014070;GO:0030169;GO:0001649;GO:0007417;GO:0007160;GO:0038187;GO:0008237;GO:0008061;GO:0061760;GO:0043666;GO:0051861;GO:0016020;GO:0019079;GO:0010001;GO:2001268;GO:0071353;GO:0046872;GO:0009749;GO:0097060;GO:0042102;GO:0005540;GO:0005789;GO:0004175;GO:0004252;GO:0030246;GO:0001891;GO:1990314;GO:0043517;GO:0001934;GO:0030021;GO:0006508;GO:…	BP;CC;MF;BP;BP;BP;MF;BP;BP;BP;MF;MF;MF;BP;BP;MF;CC;BP;BP;BP;BP;MF;BP;CC;BP;MF;CC;MF;MF;MF;CC;BP;BP;BP;MF;BP;BP;MF;CC;BP;MF;BP;BP;BP;BP;CC;CC;BP;BP;BP;CC;MF;BP;BP;CC;BP;BP;MF;BP;BP;CC;BP;MF;BP;BP;CC;BP;BP;BP;MF;BP;CC;BP;BP;BP;BP;BP;BP;CC;CC;CC;BP;MF;CC;CC;CC;BP;CC;BP;BP;BP;BP;BP;BP;BP;BP;CC;CC;BP;BP;BP;BP;CC;BP;BP;CC;BP;MF;BP;BP;BP;CC;BP;MF;BP;BP;BP;BP;BP;BP;BP;MF;BP;CC;MF;BP;BP;BP;BP;BP;BP;BP;BP;…	cartilage condensation;extracellular matrix;signaling receptor activity;heterophilic cell-cell adhesion via plasma membrane cell adhesion molecules;collagen catabolic process;response to organic cyclic compound;low-density lipoprotein particle binding;osteoblast differentiation;central nervous system development;cell-matrix adhesion;pattern recognition receptor activity;metallopeptidase activity;…	ko04145;ko05152	Phagosome;Tuberculosis	C-type mannose receptor 2 precursor [Homo sapiens]	PF00059.25	Lectin C-type domain	C-type mannose receptor 2 OS=Homo sapiens OX=9606 GN=MRC2 PE=1 SV=2	4MYAP	T	Mannose receptor, C type 2	COG2931	Ca2+-binding protein, RTX toxin-related	Q	Secondary metabolites biosynthesis, transport and catabolism	KOG4297	[TV]	Signal transduction mechanisms; Defense mechanisms;	C-type lectin	row-5932
gene:ENSG00000011052	NME1-NME2	5.65722	-0.727118	0.139396	0.221064	nonsig	18.1604	51.7142	53.6817	70.0784	51.3859	79.3204	730	2162	2165	2319	1617	3197	GO:0033574;GO:0031966;GO:0004550;GO:0005739;GO:0008408;GO:0043024;GO:0019215;GO:0005525;GO:0009543;GO:0016020;GO:0030154;GO:0046872;GO:0106071;GO:0030036;GO:0060416;GO:0008017;GO:0030027;GO:0045335;GO:0007229;GO:0045893;GO:0007189;GO:0009116;GO:0005886;GO:0005758;GO:0007595;GO:0005504;GO:0007017;GO:0006414;GO:0006241;GO:0034599;GO:0005840;GO:0019901;GO:0004673;GO:0009617;GO:0005813;GO:0003723;GO:…	BP;CC;MF;CC;MF;MF;MF;MF;CC;CC;BP;MF;BP;BP;BP;MF;CC;CC;BP;BP;BP;BP;CC;CC;BP;MF;BP;BP;BP;BP;CC;MF;MF;BP;CC;MF;MF;CC;BP;CC;BP;CC;CC;CC;MF;MF;MF;MF;BP;BP;BP;BP;BP;MF;BP;BP;BP;BP;BP;BP;BP;MF;CC;BP;MF;BP;CC;BP;CC;BP;BP;MF;BP;BP;CC;MF;CC;BP;BP;BP;CC;BP;CC;MF;MF;BP;CC;MF;MF;BP;CC;CC;MF;BP;CC;BP;CC;MF;CC;BP;BP;BP;BP;BP;BP;BP;BP;BP;BP;MF;CC;BP;CC;CC;BP;BP;BP;BP;BP;CC;BP;BP;BP;BP;BP;MF;BP;CC;BP;	response to testosterone;mitochondrial membrane;nucleoside diphosphate kinase activity;mitochondrion;3'-5' exonuclease activity;ribosomal small subunit binding;intermediate filament binding;GTP binding;chloroplast thylakoid lumen;membrane;cell differentiation;metal ion binding;positive regulation of adenylate cyclase-activating G protein-coupled receptor signaling pathway;actin cytoskeleton organ…	ko00240;ko01100;ko00230;ko00983	Pyrimidine metabolism;Metabolic pathways;Purine metabolism;Drug metabolism - other enzymes	NME1-NME2 protein [Homo sapiens]	PF00334.23	Nucleoside diphosphate kinase	Nucleoside diphosphate kinase B OS=Homo sapiens OX=9606 GN=NME2 PE=1 SV=1	4MJND	F	Nucleoside diphosphate kinase	COG0105	Nucleoside diphosphate kinase	F	Nucleotide transport and metabolism	KOG0888	[F]	Nucleotide transport and metabolism;	Nucleoside diphosphate kinase	row-8361
gene:ENSG00000011105	TSPAN9	2.76334	-0.339375	6.32737e-05	0.000222802	nonsig	4.87796	5.35261	5.38536	6.34347	6.32703	6.63654	734	869	833	847	768	999	GO:0009925;GO:0007160;GO:1900746;GO:1904352;GO:2000553;GO:0034238;GO:0016020;GO:0072659;GO:0072675;GO:0005789;GO:0035633;GO:0005765;GO:0005764;GO:0007338;GO:0070527;GO:0050931;GO:0070821;GO:1990459;GO:0072594;GO:0014003;GO:0030195;GO:0007166;GO:0002455;GO:0090331;GO:0005886;GO:2001046;GO:0030659;GO:0031902;GO:0061462;GO:1905521;GO:0090301;GO:0010633;GO:0042289;GO:0031092;GO:0042661;GO:0070062;GO:…	CC;BP;BP;BP;BP;BP;CC;BP;BP;CC;BP;CC;CC;BP;BP;BP;CC;MF;BP;BP;BP;BP;BP;BP;CC;BP;CC;CC;BP;BP;BP;BP;MF;CC;BP;CC;BP;BP;BP;BP;CC;CC;BP;BP;BP;CC;BP;MF;BP;BP;BP;CC;BP;MF;BP;BP;BP;BP;CC;BP;CC;BP;MF;CC;BP;BP;CC;CC;BP;CC;CC;CC;CC;BP;BP;BP;BP;CC;BP;BP;BP;CC;BP;BP;BP;BP;CC;BP;BP;BP;BP;BP;CC;CC;BP;BP;MF;BP;CC;CC;BP;BP;BP;MF;BP;CC;CC;BP;CC;BP;BP;CC;CC;MF;CC;CC;BP;BP;BP;CC;CC;BP;BP;CC;BP;MF;BP;CC;BP;BP;BP;BP;CC;…	basal plasma membrane;cell-matrix adhesion;regulation of vascular endothelial growth factor signaling pathway;positive regulation of protein catabolic process in the vacuole;positive regulation of T-helper 2 cell cytokine production;macrophage fusion;membrane;protein localization to plasma membrane;osteoclast fusion;endoplasmic reticulum membrane;maintenance of blood-brain barrier;lysosomal membr…	-	-	tetraspanin-9 isoform X2 [Theropithecus gelada]	PF00335.24	Tetraspanin family	Tetraspanin-9 OS=Homo sapiens OX=9606 GN=TSPAN9 PE=1 SV=1	4MSHM	S	Tetraspanin family	-	-	-	-	KOG3882	[R]	General function prediction only;	Tetraspanin family integral membrane protein	row-3765
gene:ENSG00000011114	BTBD7	2.22442	-0.0557532	0.500148	0.616457	nonsig	3.54796	3.83408	3.73267	3.32515	3.76837	3.85398	947	1085	1033	797	862	1042	GO:0042748;GO:0048512;GO:0050804;GO:0098978;GO:0061138;GO:0005634;GO:0050951;GO:0005737;GO:1900242;GO:0042428;GO:0008344;GO:0060586;GO:0007616;GO:0060693;	BP;BP;BP;CC;BP;CC;BP;CC;BP;BP;BP;BP;BP;BP;	circadian sleep/wake cycle, non-REM sleep;circadian behavior;modulation of chemical synaptic transmission;glutamatergic synapse;morphogenesis of a branching epithelium;nucleus;sensory perception of temperature stimulus;cytoplasm;regulation of synaptic vesicle endocytosis;serotonin metabolic process;adult locomotory behavior;multicellular organismal-level iron ion homeostasis;long-term memory;regu…	-	-	BTB/POZ domain-containing protein 7 isoform X1 [Homo sapiens]	PF00651.35	BTB/POZ domain	BTB/POZ domain-containing protein 7 OS=Homo sapiens OX=9606 GN=BTBD7 PE=1 SV=3	4MX54	S	BTB And C-terminal Kelch	-	-	-	-	KOG2838	[R]	General function prediction only;	Uncharacterized conserved protein, contains BTB/POZ domain	row-10758
gene:ENSG00000011132	APBA3	3.18933	0.0487606	0.619244	0.720157	nonsig	8.91316	7.87835	8.54152	7.85482	7.96141	7.6455	701	668	689	545	524	618	GO:0007626;GO:0005923;GO:0043005;GO:0016079;GO:0014069;GO:0014047;GO:0016020;GO:0098890;GO:0043197;GO:0040026;GO:0036057;GO:0043058;GO:0050975;GO:0006886;GO:0098978;GO:0005886;GO:0008088;GO:0098919;GO:0001750;GO:0008021;GO:0019901;GO:0031267;GO:0005813;GO:0004857;GO:0032926;GO:0005911;GO:0051649;GO:0001540;GO:0051898;GO:0019894;GO:0098982;GO:0098793;GO:0042802;GO:0030159;GO:0046982;GO:0032580;GO:…	BP;CC;CC;BP;CC;BP;CC;CC;CC;BP;CC;BP;BP;BP;CC;CC;BP;MF;CC;CC;MF;MF;CC;MF;BP;CC;BP;MF;BP;MF;CC;CC;MF;MF;MF;CC;BP;CC;BP;CC;MF;BP;CC;MF;CC;CC;BP;CC;CC;CC;BP;BP;BP;BP;BP;BP;BP;BP;CC;CC;BP;BP;BP;MF;MF;BP;CC;CC;BP;BP;MF;BP;CC;BP;BP;BP;BP;CC;MF;BP;CC;MF;BP;CC;MF;MF;CC;CC;BP;BP;CC;BP;BP;MF;BP;BP;BP;MF;BP;BP;BP;CC;BP;	locomotory behavior;bicellular tight junction;neuron projection;synaptic vesicle exocytosis;postsynaptic density;glutamate secretion;membrane;extrinsic component of postsynaptic membrane;dendritic spine;positive regulation of vulval development;slit diaphragm;regulation of backward locomotion;sensory perception of touch;intracellular protein transport;glutamatergic synapse;plasma membrane;axo-den…	-	-	amyloid-beta A4 precursor protein-binding family A member 3 [Homo sapiens]	PF00640.27	Phosphotyrosine interaction domain (PTB/PID)	Amyloid-beta A4 precursor protein-binding family A member 3 OS=Homo sapiens OX=9606 GN=APBA3 PE=1 SV=1	4MSZN	T	Phosphotyrosine-binding domain, phosphotyrosine-interaction (PI) domain	-	-	-	-	KOG3605	[R]	General function prediction only;	Beta amyloid precursor-binding protein	row-11401
gene:ENSG00000011143	MKS1	2.08528	0.49889	0.000999636	0.00280732	nonsig	3.93628	3.8863	4.08304	2.49022	2.49857	2.90074	297	321	326	173	168	227	GO:0043015;GO:0005829;GO:0042733;GO:0005634;GO:0005813;GO:0048706;GO:0001701;GO:0035082;GO:0032880;GO:0060411;GO:0060563;GO:0007224;GO:0016020;GO:1990403;GO:0036064;GO:0060271;GO:0008589;GO:0010669;GO:0060322;GO:0061822;GO:0036038;GO:0007163;GO:0043010;GO:0044458;GO:0003271;GO:0036372;GO:1905515;GO:0005929;GO:0001944;GO:0060122;GO:0001843;GO:2000095;GO:0008158;GO:1905349;GO:0007368;GO:0048754;GO:…	MF;CC;BP;CC;CC;BP;BP;BP;BP;BP;BP;BP;CC;BP;CC;BP;BP;BP;BP;CC;CC;BP;BP;BP;BP;BP;BP;CC;BP;BP;BP;BP;MF;BP;BP;BP;BP;CC;BP;CC;CC;BP;	gamma-tubulin binding;cytosol;embryonic digit morphogenesis;nucleus;centrosome;embryonic skeletal system development;in utero embryonic development;axoneme assembly;regulation of protein localization;cardiac septum morphogenesis;neuroepithelial cell differentiation;smoothened signaling pathway;membrane;embryonic brain development;ciliary basal body;cilium assembly;regulation of smoothened signali…	ko00261	Monobactam biosynthesis	tectonic-like complex member MKS1 isoform 4 [Homo sapiens]	PF07162.15	Ciliary basal body-associated, B9 protein	Tectonic-like complex member MKS1 OS=Homo sapiens OX=9606 GN=MKS1 PE=1 SV=2	4N3AP	S	Meckel syndrome type 1	-	-	-	-	KOG4446	[S]	Function unknown;	Uncharacterized conserved protein	row-4721
gene:ENSG00000011198	ABHD5	3.23081	0.233164	0.000683717	0.00198398	nonsig	10.2119	8.70722	8.41158	7.87114	7.97001	7.39887	1504	1573	1549	1059	980	1306	GO:0005829;GO:0016787;GO:0004742;GO:0005811;GO:0055088;GO:0004806;GO:0016042;GO:0055091;GO:0005743;GO:0005794;GO:0031975;GO:0016811;GO:0034820;GO:0008654;GO:0070291;GO:0060229;GO:0004623;GO:0005739;GO:0006212;GO:0006629;GO:0071456;GO:0009274;GO:0007006;GO:0045150;GO:0030154;GO:0005654;GO:0005783;GO:0019439;GO:0006654;GO:0018774;GO:0042171;GO:0003841;GO:0005789;GO:0042438;GO:0071555;GO:0070328;GO:…	CC;MF;MF;CC;BP;MF;BP;BP;CC;CC;CC;MF;MF;BP;BP;MF;MF;CC;BP;BP;BP;CC;BP;BP;BP;CC;CC;BP;BP;MF;MF;MF;CC;BP;BP;BP;BP;BP;BP;BP;BP;CC;BP;BP;BP;MF;BP;MF;BP;CC;BP;MF;MF;CC;BP;MF;BP;CC;	cytosol;hydrolase activity;dihydrolipoyllysine-residue acetyltransferase activity;lipid droplet;lipid homeostasis;triacylglycerol lipase activity;lipid catabolic process;phospholipid homeostasis;mitochondrial inner membrane;Golgi apparatus;obsolete envelope;hydrolase activity, acting on carbon-nitrogen (but not peptide) bonds, in linear amides;obsolete 4,9-DSHA hydrolase activity;phospholipid bio…	ko04923	Regulation of lipolysis in adipocytes	1-acylglycerol-3-phosphate O-acyltransferase ABHD5 isoform X1 [Homo sapiens]	PF00561.24	alpha/beta hydrolase fold	1-acylglycerol-3-phosphate O-acyltransferase ABHD5 OS=Homo sapiens OX=9606 GN=ABHD5 PE=1 SV=1	4N2ET	I	negative regulation of sequestering of triglyceride	COG0596	2-succinyl-6-hydroxy-2,4-cyclohexadiene-1-carboxylate synthase MenH and related esterases, alpha/beta hydrolase fold	HR	-	KOG4409	[R]	General function prediction only;	Predicted hydrolase/acyltransferase (alpha/beta hydrolase superfamily)	row-4569
gene:ENSG00000011243	AKAP8L	4.60541	0.0470209	0.434483	0.554701	nonsig	24.75	24.0304	24.426	21.967	22.1311	22.8987	1861	1939	1870	1456	1405	1800	GO:0051081;GO:0032720;GO:0005634;GO:0003723;GO:0008270;GO:0032784;GO:0043231;GO:0005730;GO:1990904;GO:0001939;GO:0034237;GO:0007165;GO:0016020;GO:0016363;GO:0005654;GO:0071222;GO:0006397;GO:0042826;GO:0016607;GO:0046872;GO:0017151;GO:0008380;GO:0051059;GO:0005521;GO:0003690;GO:0044839;GO:0044609;GO:0000793;GO:0016605;GO:0045944;GO:0007076;GO:0015031;GO:0000278;GO:0000993;GO:0045893;GO:0045087;GO:…	BP;BP;CC;MF;MF;BP;CC;CC;CC;CC;MF;BP;CC;CC;CC;BP;BP;MF;CC;MF;MF;BP;MF;MF;MF;BP;CC;CC;CC;BP;BP;BP;BP;MF;BP;BP;MF;BP;BP;CC;CC;BP;MF;	nuclear membrane disassembly;negative regulation of tumor necrosis factor production;nucleus;RNA binding;zinc ion binding;regulation of DNA-templated transcription elongation;intracellular membrane-bounded organelle;nucleolus;ribonucleoprotein complex;female pronucleus;protein kinase A regulatory subunit binding;signal transduction;membrane;nuclear matrix;nucleoplasm;cellular response to lipopoly…	-	-	A-kinase anchor protein 8-like isoform 1 [Homo sapiens]	PF04988.16	A-kinase anchoring protein 95 (AKAP95)	A-kinase anchor protein 8-like OS=Homo sapiens OX=9606 GN=AKAP8L PE=1 SV=4	4MSM6	K	A-kinase anchoring protein 95 (AKAP95)	-	-	-	-	-	-	-	-	row-10386
gene:ENSG00000011258	MBTD1	2.35471	0.0915548	0.315226	0.431305	nonsig	4.40945	4.12008	4.40455	3.57579	4.25203	3.97785	837	839	870	605	641	783	GO:0007409;GO:0007283;GO:0005829;GO:0010369;GO:0045892;GO:0005634;GO:0000786;GO:0035861;GO:0008270;GO:0048706;GO:0061793;GO:0072089;GO:0006338;GO:0043231;GO:0005730;GO:0009952;GO:0007419;GO:0051726;GO:0048749;GO:0009653;GO:0062060;GO:0010629;GO:0006325;GO:0048477;GO:0001673;GO:0031519;GO:0035064;GO:0031507;GO:0000724;GO:0030097;GO:0007446;GO:0030225;GO:0043565;GO:0042393;GO:0009948;GO:0030154;GO:…	BP;BP;CC;CC;BP;CC;CC;CC;MF;BP;CC;BP;BP;CC;CC;BP;BP;BP;BP;BP;MF;BP;BP;BP;CC;CC;MF;BP;BP;BP;BP;BP;MF;MF;BP;BP;CC;MF;BP;CC;MF;CC;MF;BP;BP;BP;BP;BP;CC;BP;BP;BP;CC;BP;MF;MF;BP;BP;BP;BP;MF;BP;BP;CC;BP;BP;BP;MF;BP;MF;CC;BP;BP;BP;CC;MF;CC;	axonogenesis;spermatogenesis;cytosol;chromocenter;negative regulation of DNA-templated transcription;nucleus;nucleosome;site of double-strand break;zinc ion binding;embryonic skeletal system development;chromatin lock complex;stem cell proliferation;chromatin remodeling;intracellular membrane-bounded organelle;nucleolus;anterior/posterior pattern specification;ventral cord development;regulation …	-	-	PREDICTED: MBT domain-containing protein 1 isoform X3 [Cercocebus atys]	PF02820.22	mbt repeat	MBT domain-containing protein 1 OS=Homo sapiens OX=9606 GN=MBTD1 PE=1 SV=2	4MC6S	K	Mbt domain containing 1	-	-	-	-	KOG3766	[K]	Transcription;	Polycomb group protein SCM/L(3)MBT (tumor-supressor in Drosophila and humans)	row-9691
gene:ENSG00000011260	UTP18	5.15685	-0.0968198	0.0669025	0.118292	nonsig	33.7434	34.6476	34.3594	34.0194	35.1427	36.1927	2284	2523	2383	2026	1985	2514	GO:0000480;GO:0000472;GO:0080008;GO:0000447;GO:0005634;GO:0048132;GO:0003723;GO:0005813;GO:0005730;GO:0007405;GO:0006364;GO:0016593;GO:0000791;GO:0031965;GO:0048188;GO:0055087;GO:0042393;GO:0005654;GO:0008283;GO:0072344;GO:0036064;GO:0030490;GO:0060271;GO:0043531;GO:0042274;GO:0030686;GO:0006368;GO:0000922;GO:0034388;GO:0030532;GO:0070478;GO:0007099;GO:0042585;GO:0000292;GO:0005814;GO:0005737;GO:…	BP;BP;CC;BP;CC;BP;MF;CC;CC;BP;BP;CC;CC;CC;CC;CC;MF;CC;BP;BP;CC;BP;BP;MF;BP;CC;BP;CC;CC;CC;BP;BP;CC;BP;CC;CC;CC;BP;	endonucleolytic cleavage in 5'-ETS of tricistronic rRNA transcript (SSU-rRNA, 5.8S rRNA, LSU-rRNA);endonucleolytic cleavage to generate mature 5'-end of SSU-rRNA from (SSU-rRNA, 5.8S rRNA, LSU-rRNA);Cul4-RING E3 ubiquitin ligase complex;endonucleolytic cleavage in ITS1 to separate SSU-rRNA from 5.8S rRNA and LSU-rRNA from tricistronic rRNA transcript (SSU-rRNA, 5.8S rRNA, LSU-rRNA);nucleus;female…	ko03008	Ribosome biogenesis in eukaryotes	U3 small nucleolar RNA-associated protein 18 homolog [Pan paniscus]	PF00400.36	WD domain, G-beta repeat	U3 small nucleolar RNA-associated protein 18 homolog OS=Homo sapiens OX=9606 GN=UTP18 PE=1 SV=3	4MZCW	S	WD40 repeats	COG2319	WD40 repeat	R	General function prediction only	KOG2055	[R]	General function prediction only;	WD40 repeat protein	row-7499
gene:ENSG00000011275	RNF216	3.98078	-0.0824244	0.0973024	0.163291	nonsig	14.4393	14.9754	14.4083	14.4421	15.772	14.7353	2911	3133	2919	2490	2566	2981	GO:0030136;GO:0005829;GO:0006915;GO:0032436;GO:0098685;GO:0005634;GO:0016740;GO:0008270;GO:0003676;GO:0009507;GO:0071600;GO:0050691;GO:0098843;GO:0099546;GO:0031624;GO:0097039;GO:0032480;GO:0070936;GO:0099149;GO:0005654;GO:0000151;GO:0016020;GO:0072344;GO:0005524;GO:0098793;GO:0016567;GO:0046872;GO:0003724;GO:0043161;GO:0016887;GO:0032648;GO:0071797;GO:0061630;GO:0048701;GO:0004842;GO:0006511;GO:…	CC;CC;BP;BP;CC;CC;MF;MF;MF;CC;BP;BP;CC;BP;MF;BP;BP;BP;BP;CC;CC;CC;BP;MF;CC;BP;MF;MF;BP;MF;BP;CC;MF;BP;MF;BP;CC;CC;CC;BP;BP;BP;CC;BP;MF;CC;CC;CC;	clathrin-coated vesicle;cytosol;apoptotic process;positive regulation of proteasomal ubiquitin-dependent protein catabolic process;Schaffer collateral - CA1 synapse;nucleus;transferase activity;zinc ion binding;nucleic acid binding;chloroplast;otic vesicle morphogenesis;regulation of defense response to virus by host;postsynaptic endocytic zone;protein catabolic process, modulating synaptic trans…	-	-	E3 ubiquitin-protein ligase RNF216 isoform X1 [Homo sapiens]	PF09504.14	Bsp6I restriction endonuclease	E3 ubiquitin-protein ligase RNF216 OS=Homo sapiens OX=9606 GN=RNF216 PE=1 SV=3	4N2Y5	O	Ring finger protein 216	-	-	-	-	KOG1812	[O]	Posttranslational modification, protein turnover, chaperones;	Predicted E3 ubiquitin ligase	row-7901
gene:ENSG00000011295	TTC19	4.52519	-0.345346	8.79604e-08	4.57787e-07	nonsig	18.3646	21.8489	20.2448	24.4624	24.8876	23.0542	1684	2108	1935	2008	1938	2197	GO:0005871;GO:0016787;GO:0009116;GO:0034551;GO:0005743;GO:0005813;GO:0007630;GO:0000281;GO:0071632;GO:0070469;GO:0051301;GO:0030496;GO:0007049;GO:0005739;GO:0043531;	CC;MF;BP;BP;CC;CC;BP;BP;BP;CC;BP;CC;BP;CC;MF;	kinesin complex;hydrolase activity;nucleoside metabolic process;mitochondrial respiratory chain complex III assembly;mitochondrial inner membrane;centrosome;jump response;mitotic cytokinesis;optomotor response;obsolete respirasome;cell division;midbody;cell cycle;mitochondrion;ADP binding;	-	-	tetratricopeptide repeat protein 19, mitochondrial isoform 1 precursor [Homo sapiens]	PF13424.10	Tetratricopeptide repeat	Tetratricopeptide repeat protein 19, mitochondrial OS=Homo sapiens OX=9606 GN=TTC19 PE=1 SV=4	4N07Y	Z	Tetratricopeptide repeat	COG0457	Tetratricopeptide (TPR) repeat	R	General function prediction only	KOG1840	[Z]	Cytoskeleton;	Kinesin light chain	row-2547
gene:ENSG00000011304	PTBP1	6.74696	-0.177682	4.94029e-11	3.64164e-10	nonsig	106.603	101.974	101.501	107.917	110.793	110.027	11437	12218	11583	10794	10389	12599	GO:0001069;GO:0045595;GO:0006417;GO:0048025;GO:0003231;GO:0032024;GO:0035307;GO:0045727;GO:0005634;GO:0021549;GO:0000932;GO:0045892;GO:0003723;GO:0008270;GO:0001825;GO:0036464;GO:0075522;GO:0003281;GO:0005730;GO:1990935;GO:0070062;GO:0070935;GO:0033120;GO:0000785;GO:0035770;GO:0009653;GO:1990904;GO:0060914;GO:0003730;GO:0048024;GO:0003729;GO:0043565;GO:0045665;GO:2000177;GO:0016020;GO:0036002;GO:…	MF;BP;BP;BP;BP;BP;BP;BP;CC;BP;CC;BP;MF;MF;BP;CC;BP;BP;CC;MF;CC;BP;BP;CC;CC;BP;CC;BP;MF;BP;MF;MF;BP;BP;CC;MF;BP;CC;CC;BP;CC;BP;CC;MF;BP;BP;MF;MF;BP;BP;BP;MF;BP;BP;BP;BP;CC;BP;CC;MF;BP;CC;CC;MF;CC;BP;CC;BP;BP;MF;BP;BP;MF;BP;BP;CC;BP;BP;BP;BP;MF;MF;	regulatory region RNA binding;regulation of cell differentiation;regulation of translation;negative regulation of mRNA splicing, via spliceosome;cardiac ventricle development;positive regulation of insulin secretion;obsolete positive regulation of protein dephosphorylation;positive regulation of translation;nucleus;cerebellum development;P-body;negative regulation of DNA-templated transcription;R…	-	-	polypyrimidine tract-binding protein 1 isoform X1 [Pan paniscus]	PF13893.10	RNA recognition motif. (a.k.a. RRM, RBD, or RNP domain)	Polypyrimidine tract-binding protein 1 OS=Homo sapiens OX=9606 GN=PTBP1 PE=1 SV=2	4N35U	A	Polypyrimidine tract binding protein 1	-	-	-	-	KOG1190	[A]	RNA processing and modification;	Polypyrimidine tract-binding protein	row-1798
gene:ENSG00000011332	DPF1	2.1892	-0.295705	0.0752357	0.131138	nonsig	3.08046	2.75384	4.07706	3.62325	3.86274	4.14584	221	227	284	213	240	312	GO:0000183;GO:0070776;GO:0045892;GO:0050681;GO:0048557;GO:0000786;GO:0008584;GO:0003676;GO:0000792;GO:1903706;GO:0035060;GO:0007517;GO:0031490;GO:0031507;GO:0016020;GO:0030099;GO:0006397;GO:0016567;GO:0046872;GO:0008327;GO:0006275;GO:0090398;GO:0005677;GO:0003712;GO:0035097;GO:0007338;GO:0000122;GO:0003007;GO:0042800;GO:0070306;GO:0009636;GO:2000819;GO:0140658;GO:0045893;GO:0009901;GO:0043995;GO:…	BP;CC;BP;MF;BP;CC;BP;MF;CC;BP;CC;BP;MF;BP;CC;BP;BP;BP;MF;MF;BP;BP;CC;MF;CC;BP;BP;BP;MF;BP;BP;BP;MF;BP;BP;MF;CC;BP;BP;BP;BP;BP;BP;BP;MF;BP;MF;CC;MF;MF;BP;MF;BP;BP;BP;CC;BP;BP;BP;BP;BP;BP;MF;CC;BP;CC;BP;BP;MF;BP;BP;BP;CC;BP;BP;CC;BP;CC;BP;BP;MF;MF;BP;BP;CC;BP;MF;MF;MF;MF;BP;BP;BP;CC;MF;MF;BP;CC;BP;CC;BP;BP;BP;MF;BP;CC;BP;MF;BP;BP;CC;MF;CC;BP;BP;CC;BP;BP;BP;MF;BP;MF;MF;MF;BP;MF;MF;BP;BP;BP;MF;CC;BP;…	rDNA heterochromatin formation;MOZ/MORF histone acetyltransferase complex;negative regulation of DNA-templated transcription;nuclear androgen receptor binding;embryonic digestive tract morphogenesis;nucleosome;male gonad development;nucleic acid binding;heterochromatin;regulation of hemopoiesis;brahma complex;muscle organ development;chromatin DNA binding;heterochromatin formation;membrane;myeloi…	ko05225;ko04714	Hepatocellular carcinom;Thermogenesis	zinc finger protein neuro-d4 isoform X1 [Mustela nigripes]	PF14051.10	DPF1-3, N-terminal	Zinc finger protein neuro-d4 OS=Rattus norvegicus OX=10116 GN=Dpf1 PE=2 SV=1	4MGG0	K	D4 zinc and double PHD fingers family 1	-	-	-	-	KOG1244	[K]	Transcription;	Predicted transcription factor Requiem/NEURO-D4	row-7607
gene:ENSG00000011347	SYT7	0.562577	-0.103678	0.655564	0.750689	nonsig	0.53435	0.602788	0.383341	0.57049	0.362431	0.425726	104	123	103	106	80	115	GO:0060478;GO:0019905;GO:0030136;GO:0040017;GO:0071985;GO:0070083;GO:0051650;GO:0033604;GO:0007626;GO:0060024;GO:0006904;GO:0043005;GO:0042734;GO:0150044;GO:0016079;GO:1902883;GO:0005783;GO:0048792;GO:0008289;GO:0099012;GO:0006914;GO:0014069;GO:0033602;GO:1990927;GO:0043229;GO:0016020;GO:0072659;GO:0030154;GO:0098746;GO:2000300;GO:0017157;GO:0043197;GO:0016192;GO:1905162;GO:0046872;GO:1904071;GO:…	BP;MF;CC;BP;BP;CC;BP;BP;BP;BP;BP;CC;CC;BP;BP;BP;CC;BP;MF;CC;BP;CC;BP;BP;CC;CC;BP;BP;BP;BP;BP;CC;BP;BP;MF;BP;CC;CC;BP;CC;BP;CC;CC;CC;MF;CC;CC;CC;MF;CC;BP;BP;MF;BP;MF;CC;BP;CC;CC;CC;CC;BP;BP;BP;CC;BP;BP;BP;BP;MF;CC;CC;MF;CC;BP;MF;BP;BP;MF;BP;MF;CC;BP;CC;BP;CC;BP;BP;CC;MF;BP;BP;BP;CC;CC;CC;BP;BP;BP;BP;CC;BP;BP;MF;BP;CC;CC;BP;BP;BP;BP;MF;BP;BP;BP;BP;BP;BP;BP;BP;BP;BP;MF;CC;CC;MF;BP;MF;BP;CC;CC;BP;BP;…	acrosomal vesicle exocytosis;syntaxin binding;clathrin-coated vesicle;positive regulation of locomotion;multivesicular body sorting pathway;clathrin-sculpted monoamine transport vesicle membrane;establishment of vesicle localization;negative regulation of catecholamine secretion;locomotory behavior;rhythmic synaptic transmission;vesicle docking involved in exocytosis;neuron projection;presynaptic…	-	-	synaptotagmin-7 isoform X1 [Gorilla gorilla gorilla]	PF00168.34	C2 domain	Synaptotagmin-7 OS=Homo sapiens OX=9606 GN=SYT7 PE=1 SV=3	4N40Y	U	Protein kinase C conserved region 2 (CalB)	-	-	-	-	KOG1028	[TU]	Signal transduction mechanisms; Intracellular trafficking, secretion, and vesicular transport;	Ca2+-dependent phospholipid-binding protein Synaptotagmin, required for synaptic vesicle and secretory granule exocytosis	row-11579
gene:ENSG00000011376	LARS2	3.51161	-0.0752608	0.19421	0.29213	nonsig	10.1454	10.7478	10.3962	10.5395	10.6063	10.0131	1799	2074	1905	1650	1587	1918	GO:0005829;GO:0004823;GO:0003729;GO:0002161;GO:0006429;GO:0005524;GO:0032543;GO:0005737;GO:0005759;GO:0006418;GO:0005739;GO:0000372;	CC;MF;MF;MF;BP;MF;BP;CC;CC;BP;CC;BP;	cytosol;leucine-tRNA ligase activity;mRNA binding;aminoacyl-tRNA editing activity;leucyl-tRNA aminoacylation;ATP binding;mitochondrial translation;cytoplasm;mitochondrial matrix;tRNA aminoacylation for protein translation;mitochondrion;Group I intron splicing;	ko00970	Aminoacyl-tRNA biosynthesis	leucine--tRNA ligase, mitochondrial [Homo sapiens]	PF00133.26	tRNA synthetases class I (I, L, M and V)	Leucine--tRNA ligase, mitochondrial OS=Homo sapiens OX=9606 GN=LARS2 PE=1 SV=2	4MTKX	J	leucyl-tRNA aminoacylation	COG0495	Leucyl-tRNA synthetase	J	Translation, ribosomal structure and biogenesis	KOG0435	[J]	Translation, ribosomal structure and biogenesis;	Leucyl-tRNA synthetase	row-8815
gene:ENSG00000011405	PIK3C2A	3.55712	0.0894312	0.0609791	0.109202	nonsig	10.9719	11.8824	11.324	10.3714	10.2695	9.91841	3291	3835	3488	2763	2595	3082	GO:0019905;GO:0030136;GO:0006904;GO:0008340;GO:0042734;GO:0051015;GO:0045296;GO:0006914;GO:0022604;GO:0016020;GO:1904888;GO:2000300;GO:0001779;GO:0048364;GO:0030036;GO:0034272;GO:0051496;GO:0005765;GO:0071889;GO:1903298;GO:0035619;GO:0001891;GO:0005764;GO:0050919;GO:0045335;GO:0045956;GO:0044325;GO:0045324;GO:0060119;GO:0007166;GO:0006624;GO:0005886;GO:0044754;GO:0048839;GO:0050796;GO:0031143;GO:…	MF;CC;BP;BP;CC;MF;MF;BP;BP;CC;BP;BP;BP;BP;BP;CC;BP;CC;MF;BP;CC;CC;CC;BP;CC;BP;MF;BP;BP;BP;BP;CC;CC;BP;BP;CC;BP;BP;MF;BP;BP;BP;BP;BP;CC;CC;BP;BP;BP;BP;CC;BP;BP;BP;BP;BP;BP;BP;BP;BP;BP;BP;BP;CC;BP;BP;BP;CC;BP;BP;BP;BP;BP;MF;BP;BP;MF;BP;BP;CC;BP;BP;MF;CC;MF;MF;BP;BP;BP;BP;CC;BP;BP;BP;MF;BP;CC;BP;CC;BP;BP;CC;BP;BP;BP;BP;BP;BP;BP;BP;CC;BP;CC;CC;BP;CC;BP;CC;BP;BP;BP;BP;MF;MF;BP;BP;BP;BP;BP;BP;CC;BP;BP;…	syntaxin binding;clathrin-coated vesicle;vesicle docking involved in exocytosis;determination of adult lifespan;presynaptic membrane;actin filament binding;cadherin binding;autophagy;regulation of cell morphogenesis;membrane;cranial skeletal system development;regulation of synaptic vesicle exocytosis;natural killer cell differentiation;root development;actin cytoskeleton organization;phosphatidy…	ko00562;ko01100;ko04070	Inositol phosphate metabolism;Metabolic pathways;Phosphatidylinositol signaling system	phosphatidylinositol 4-phosphate 3-kinase C2 domain-containing subunit alpha isoform X1 [Homo sapiens]	PF00454.31	Phosphatidylinositol 3- and 4-kinase	Phosphatidylinositol 4-phosphate 3-kinase C2 domain-containing subunit alpha OS=Homo sapiens OX=9606 GN=PIK3C2A PE=1 SV=2	4MX5Y	H	1-phosphatidylinositol-4-phosphate 3-kinase activity	-	-	-	-	KOG0905	[T]	Signal transduction mechanisms;	Phosphoinositide 3-kinase	row-7404
gene:ENSG00000011422	PLAUR	7.26543	-0.369842	6.10512e-23	1.08091e-21	nonsig	140.391	137.435	133.835	177.159	167.579	166.336	6541	6823	6379	7229	6478	7911	GO:0098552;GO:0007283;GO:0038023;GO:0034112;GO:1905370;GO:0019898;GO:0043066;GO:0007596;GO:0030155;GO:0051917;GO:0005925;GO:0042995;GO:0006935;GO:0007165;GO:0016020;GO:0030162;GO:0019904;GO:0005576;GO:0090200;GO:0098637;GO:2001268;GO:0043403;GO:0005788;GO:0005102;GO:0010755;GO:0005789;GO:0048762;GO:0030377;GO:0001934;GO:0060742;GO:0009986;GO:0009897;GO:0070161;GO:0038195;GO:0045742;GO:0019899;GO:…	CC;BP;MF;BP;CC;CC;BP;BP;BP;BP;CC;CC;BP;BP;CC;BP;MF;CC;BP;CC;BP;BP;CC;MF;BP;CC;BP;MF;BP;BP;CC;CC;CC;BP;BP;MF;BP;BP;CC;CC;CC;MF;	side of membrane;spermatogenesis;signaling receptor activity;positive regulation of homotypic cell-cell adhesion;serine-type endopeptidase complex;extrinsic component of membrane;negative regulation of apoptotic process;blood coagulation;regulation of cell adhesion;regulation of fibrinolysis;focal adhesion;cell projection;chemotaxis;signal transduction;membrane;regulation of proteolysis;protein d…	ko05205;ko04610	Proteoglycans in cancer;Complement and coagulation cascades	urokinase plasminogen activator surface receptor isoform X1 [Homo sapiens]	PF00021.25	u-PAR/Ly-6 domain	Urokinase plasminogen activator surface receptor OS=Homo sapiens OX=9606 GN=PLAUR PE=1 SV=1	4N0RK	T	Plasminogen activator, urokinase receptor	-	-	-	-	-	-	-	-	row-748
gene:ENSG00000011426	ANLN	7.10408	-0.306833	2.20034e-23	4.05259e-22	nonsig	125.783	126.425	124.004	142.812	147.822	155.872	21211	23041	21460	21196	20881	26989	GO:0007349;GO:0005829;GO:0031267;GO:0005634;GO:0000281;GO:0031106;GO:0030865;GO:0003779;GO:0007423;GO:0017022;GO:0032465;GO:0048477;GO:0040038;GO:0031252;GO:0051015;GO:0045296;GO:0007279;GO:0005826;GO:0007096;GO:0002244;GO:1904172;GO:0005874;GO:0005654;GO:0030726;GO:0000915;GO:0030496;GO:0007049;GO:0070938;GO:0032154;GO:0032059;GO:0040002;GO:0035323;GO:0005938;GO:0090521;GO:0008017;GO:0005819;GO:…	BP;CC;MF;CC;BP;BP;BP;MF;BP;MF;BP;BP;BP;CC;MF;MF;BP;CC;BP;BP;BP;CC;CC;BP;BP;CC;BP;CC;CC;CC;BP;CC;CC;BP;MF;CC;BP;BP;CC;CC;BP;BP;BP;CC;BP;BP;BP;BP;BP;CC;CC;CC;BP;BP;BP;BP;	cellularization;cytosol;small GTPase binding;nucleus;mitotic cytokinesis;septin ring organization;cortical cytoskeleton organization;actin binding;sensory organ development;myosin binding;regulation of cytokinesis;oogenesis;polar body extrusion after meiotic divisions;cell leading edge;actin filament binding;cadherin binding;pole cell formation;actomyosin contractile ring;regulation of exit from …	ko00626	Naphthalene degradation	anillin isoform 1 [Homo sapiens]	PF16018.9	Anillin N-terminus	Anillin OS=Homo sapiens OX=9606 GN=ANLN PE=1 SV=2	4N1TX	Z	Anillin N-terminus	-	-	-	-	KOG3640	[DZ]	Cell cycle control, cell division, chromosome partitioning; Cytoskeleton;	Actin binding protein Anillin	row-719
gene:ENSG00000011451	WIZ	3.74716	0.0906378	0.108014	0.178646	nonsig	11.9756	13.4688	13.6221	11.1818	12.5024	11.9825	2283	2458	2471	1764	1826	2149	GO:0044877;GO:0000978;GO:1990226;GO:0046872;GO:0005634;GO:0050821;GO:0070984;GO:0003677;GO:0000981;GO:0010571;GO:0005654;GO:0001222;GO:0070062;GO:0030496;GO:0006357;	MF;MF;MF;MF;CC;BP;MF;MF;MF;BP;CC;MF;CC;CC;BP;	protein-containing complex binding;RNA polymerase II cis-regulatory region sequence-specific DNA binding;histone methyltransferase binding;metal ion binding;nucleus;protein stabilization;SET domain binding;DNA binding;DNA-binding transcription factor activity, RNA polymerase II-specific;positive regulation of nuclear cell cycle DNA replication;nucleoplasm;transcription corepressor binding;extrace…	-	-	protein Wiz isoform X1 [Homo sapiens]	PF13894.10	C2H2-type zinc finger	Protein Wiz OS=Homo sapiens OX=9606 GN=WIZ PE=1 SV=2	4MCZW	S	Widely interspaced zinc finger motifs	-	-	-	-	KOG1720	[V]	Defense mechanisms;	Protein tyrosine phosphatase CDC14	row-8017
gene:ENSG00000011454	RABGAP1	4.16073	0.231316	2.88921e-06	1.2476e-05	nonsig	18.8012	18.9497	18.4697	14.5757	15.0526	16.0231	3344	3607	3360	2310	2239	2912	GO:0031410;GO:0016579;GO:0003676;GO:0032880;GO:0005739;GO:0005875;GO:0004672;GO:0045296;GO:0006914;GO:0016020;GO:0017157;GO:0010507;GO:0016192;GO:0005921;GO:0030036;GO:0031901;GO:0004843;GO:0071955;GO:0005764;GO:0035149;GO:2000785;GO:0006508;GO:0005509;GO:0031339;GO:0005886;GO:0030659;GO:0005769;GO:0032483;GO:0030950;GO:0008284;GO:0051301;GO:0070371;GO:0000131;GO:0008015;GO:0048227;GO:0019901;GO:…	CC;BP;MF;BP;CC;CC;MF;MF;BP;CC;BP;BP;BP;CC;BP;CC;MF;BP;CC;BP;BP;BP;MF;BP;CC;CC;CC;BP;BP;BP;BP;BP;CC;BP;BP;MF;BP;MF;BP;CC;CC;BP;CC;BP;BP;BP;CC;MF;CC;BP;CC;MF;MF;CC;CC;CC;BP;BP;BP;MF;CC;MF;BP;CC;CC;CC;CC;CC;MF;BP;BP;CC;BP;BP;BP;CC;BP;BP;CC;BP;CC;BP;BP;BP;MF;CC;BP;CC;CC;CC;CC;BP;BP;CC;CC;CC;BP;BP;CC;BP;BP;BP;BP;BP;BP;MF;BP;BP;CC;BP;CC;BP;BP;CC;CC;BP;BP;CC;MF;BP;CC;BP;	cytoplasmic vesicle;protein deubiquitination;nucleic acid binding;regulation of protein localization;mitochondrion;microtubule associated complex;protein kinase activity;cadherin binding;autophagy;membrane;regulation of exocytosis;negative regulation of autophagy;vesicle-mediated transport;gap junction;actin cytoskeleton organization;early endosome membrane;cysteine-type deubiquitinase activity;r…	-	-	rab GTPase-activating protein 1 isoform X1 [Homo sapiens]	PF00566.22	Rab-GTPase-TBC domain	Rab GTPase-activating protein 1 OS=Homo sapiens OX=9606 GN=RABGAP1 PE=1 SV=3	4N29M	Z	GTPase activator activity	-	-	-	-	KOG1102	[R]	General function prediction only;	Rab6 GTPase activator GAPCenA and related TBC domain proteins	row-3070
gene:ENSG00000011478	QPCTL	4.24407	-0.0849476	0.215606	0.318356	nonsig	16.5985	19.0431	17.0267	17.438	19.7462	18.035	1283	1517	1426	1210	1189	1393	GO:0036211;GO:1904813;GO:0070062;GO:0035580;GO:0016603;GO:0008270;GO:1904724;GO:0016020;GO:0000139;GO:0005576;GO:0005783;GO:0017186;GO:0005794;GO:0005739;	BP;CC;CC;CC;MF;MF;CC;CC;CC;CC;CC;BP;CC;CC;	protein modification process;ficolin-1-rich granule lumen;extracellular exosome;specific granule lumen;glutaminyl-peptide cyclotransferase activity;zinc ion binding;tertiary granule lumen;membrane;Golgi membrane;extracellular region;endoplasmic reticulum;peptidyl-pyroglutamic acid biosynthetic process, using glutaminyl-peptide cyclotransferase;Golgi apparatus;mitochondrion;	-	-	glutaminyl-peptide cyclotransferase-like protein isoform 1 [Homo sapiens]	PF04389.21	Peptidase family M28	Glutaminyl-peptide cyclotransferase-like protein OS=Homo sapiens OX=9606 GN=QPCTL PE=1 SV=2	4MTSR	O	Glutaminyl-peptide cyclotransferase-like	COG2234	Zn-dependent amino- or carboxypeptidase, M28 family	OE	-	KOG3946	[O]	Posttranslational modification, protein turnover, chaperones;	Glutaminyl cyclase	row-8980
gene:ENSG00000011485	PPP5C	5.44041	-0.133682	0.0070643	0.016389	nonsig	40.7882	42.317	39.795	42.72	41.5975	47.7504	3130	3497	3129	2891	2664	3535	GO:0004725;GO:0071345;GO:1902426;GO:0098534;GO:0080022;GO:0071361;GO:0003231;GO:0030437;GO:1902660;GO:0006417;GO:0031072;GO:0008637;GO:0043278;GO:2000002;GO:0043029;GO:0042176;GO:0010469;GO:0009860;GO:0030155;GO:0048156;GO:0005739;GO:0031149;GO:0050811;GO:0032000;GO:0050920;GO:0005977;GO:0007100;GO:0000282;GO:0006914;GO:0019208;GO:0007420;GO:0016020;GO:0008360;GO:0050906;GO:0048364;GO:0046872;GO:…	MF;BP;BP;BP;BP;BP;BP;BP;BP;BP;MF;BP;BP;BP;BP;BP;BP;BP;BP;MF;CC;BP;MF;BP;BP;BP;BP;BP;BP;MF;BP;CC;BP;BP;BP;MF;BP;MF;BP;CC;BP;MF;CC;MF;BP;CC;MF;BP;BP;BP;MF;BP;BP;BP;BP;MF;BP;BP;MF;BP;CC;BP;BP;BP;BP;BP;CC;MF;BP;BP;BP;BP;CC;BP;BP;BP;CC;BP;MF;MF;BP;BP;MF;CC;CC;BP;BP;BP;BP;MF;BP;BP;BP;CC;CC;CC;BP;BP;BP;BP;BP;BP;CC;BP;MF;BP;CC;BP;BP;CC;BP;BP;BP;CC;MF;BP;BP;BP;MF;CC;BP;BP;BP;BP;MF;BP;MF;BP;BP;BP;CC;CC;BP;…	protein tyrosine phosphatase activity;cellular response to cytokine stimulus;deactivation of mitotic spindle assembly checkpoint;centriole assembly;primary root development;cellular response to ethanol;cardiac ventricle development;ascospore formation;negative regulation of glucose mediated signaling pathway;regulation of translation;heat shock protein binding;apoptotic mitochondrial changes;resp…	ko04010	MAPK signaling pathway	serine/threonine-protein phosphatase 5 isoform 1 [Homo sapiens]	PF00149.32	Calcineurin-like phosphoesterase	Serine/threonine-protein phosphatase 5 OS=Homo sapiens OX=9606 GN=PPP5C PE=1 SV=1	4MZB3	T	Protein phosphatase 5, catalytic subunit	COG0639	Diadenosine tetraphosphatase ApaH/serine/threonine protein phosphatase, PP2A family	T	Signal transduction mechanisms	KOG0376	[R]	General function prediction only;	Serine-threonine phosphatase 2A, catalytic subunit	row-5715
gene:ENSG00000011523	CEP68	1.74366	-0.163649	0.154139	0.240475	nonsig	2.17854	2.45352	2.32197	2.464	2.25876	2.42655	420	482	453	433	364	491	GO:0005829;GO:0019901;GO:0005813;GO:0034451;GO:0007098;GO:0005654;GO:0019904;GO:0005737;GO:0010457;GO:0033365;GO:0030054;	CC;MF;CC;CC;BP;CC;MF;CC;BP;BP;CC;	cytosol;protein kinase binding;centrosome;centriolar satellite;centrosome cycle;nucleoplasm;protein domain specific binding;cytoplasm;centriole-centriole cohesion;protein localization to organelle;cell junction;	-	-	centrosomal protein of 68 kDa isoform a [Homo sapiens]	-	-	Centrosomal protein of 68 kDa OS=Homo sapiens OX=9606 GN=CEP68 PE=1 SV=2	4MWM0	Z	Centrosomal protein	-	-	-	-	-	-	-	-	row-8499
gene:ENSG00000011566	MAP4K3	2.71049	0.206539	0.0128529	0.0281164	nonsig	6.31452	5.83795	6.14085	5.11439	5.01456	4.98718	973	979	972	699	653	797	GO:0034063;GO:0032874;GO:0042771;GO:0003779;GO:0018105;GO:0008340;GO:0021764;GO:0006606;GO:0051015;GO:0045296;GO:0050770;GO:0051493;GO:0016020;GO:0030833;GO:0070613;GO:0043014;GO:0090103;GO:0030036;GO:0010212;GO:0051496;GO:0043010;GO:0097194;GO:0001891;GO:0060215;GO:0070571;GO:0048813;GO:0030296;GO:0120183;GO:0032956;GO:0090063;GO:0005886;GO:0005769;GO:0048839;GO:0042542;GO:0006972;GO:0000131;GO:…	BP;BP;BP;MF;BP;BP;BP;BP;MF;MF;BP;BP;CC;BP;BP;MF;BP;BP;BP;BP;BP;BP;CC;BP;BP;BP;MF;BP;BP;BP;CC;CC;BP;BP;BP;CC;BP;BP;BP;CC;BP;BP;BP;BP;CC;BP;BP;BP;BP;BP;BP;BP;BP;BP;BP;BP;BP;BP;BP;MF;CC;BP;BP;BP;BP;BP;BP;BP;BP;MF;MF;BP;BP;BP;BP;CC;CC;CC;BP;BP;BP;BP;MF;BP;BP;BP;BP;BP;BP;CC;BP;BP;BP;CC;CC;BP;BP;CC;BP;BP;BP;MF;BP;MF;BP;CC;BP;CC;CC;CC;CC;BP;BP;BP;CC;BP;MF;BP;BP;BP;BP;BP;BP;BP;BP;BP;BP;CC;BP;BP;BP;CC;CC;…	stress granule assembly;positive regulation of stress-activated MAPK cascade;intrinsic apoptotic signaling pathway in response to DNA damage by p53 class mediator;actin binding;peptidyl-serine phosphorylation;determination of adult lifespan;amygdala development;protein import into nucleus;actin filament binding;cadherin binding;regulation of axonogenesis;regulation of cytoskeleton organization;me…	ko04010	MAPK signaling pathway	mitogen-activated protein kinase kinase kinase kinase 3 isoform 1 [Homo sapiens]	PF00069.29	Protein kinase domain	Mitogen-activated protein kinase kinase kinase kinase 3 OS=Homo sapiens OX=9606 GN=MAP4K3 PE=1 SV=1	4MUXZ	T	Domain found in NIK1-like kinases, mouse citron and yeast ROM1, ROM2	COG1413	HEAT repeat	R	General function prediction only	KOG0576	[T]	Signal transduction mechanisms;	Mitogen-activated protein kinase kinase kinase kinase (MAP4K), germinal center kinase family	row-6061
gene:ENSG00000011638	LDAF1	3.16422	-0.474837	5.71185e-05	0.000203015	nonsig	6.04548	6.2193	8.49069	10.2221	8.99225	8.58778	395	433	479	541	440	558	GO:0140042;GO:0005789;GO:0005811;	BP;CC;CC;	lipid droplet formation;endoplasmic reticulum membrane;lipid droplet;	-	-	lipid droplet assembly factor 1 isoform X8 [Homo sapiens]	PF16015.9	Promethin	Lipid droplet assembly factor 1 OS=Homo sapiens OX=9606 GN=LDAF1 PE=1 SV=2	4MS3X	S	Promethin	-	-	-	-	-	-	-	-	row-3730
gene:ENSG00000012048	BRCA1	3.64075	-0.262228	2.25619e-05	8.57532e-05	nonsig	10.4362	11.3369	10.1172	12.304	12.5527	12.3156	2421	3013	2515	2439	2542	3092	GO:0045892;GO:0010492;GO:0042383;GO:0050681;GO:0140972;GO:0035861;GO:0038187;GO:0016874;GO:0032880;GO:0005739;GO:0010832;GO:0043232;GO:0007517;GO:0006914;GO:0016020;GO:0070936;GO:0006900;GO:2000378;GO:0016567;GO:0046872;GO:0010212;GO:0065004;GO:0003684;GO:0110025;GO:0007059;GO:0000070;GO:0051091;GO:0044818;GO:0010078;GO:0033280;GO:0007584;GO:0140658;GO:0045893;GO:0046627;GO:0005886;GO:0030659;GO:…	BP;BP;CC;MF;BP;CC;MF;MF;BP;CC;BP;CC;BP;BP;CC;BP;BP;BP;BP;MF;BP;BP;MF;BP;BP;BP;BP;BP;BP;BP;BP;MF;BP;BP;CC;CC;CC;MF;BP;MF;CC;BP;BP;BP;BP;BP;CC;MF;MF;CC;BP;CC;BP;MF;CC;BP;BP;BP;BP;BP;BP;CC;BP;BP;CC;BP;MF;BP;BP;BP;CC;BP;BP;CC;BP;CC;CC;CC;BP;BP;BP;BP;CC;MF;BP;BP;BP;BP;MF;BP;BP;BP;BP;MF;CC;MF;CC;BP;BP;BP;MF;CC;MF;BP;CC;BP;BP;MF;BP;MF;BP;BP;BP;CC;BP;CC;BP;BP;CC;BP;BP;MF;MF;MF;MF;BP;BP;BP;BP;BP;CC;BP;MF;…	negative regulation of DNA-templated transcription;maintenance of shoot apical meristem identity;sarcolemma;nuclear androgen receptor binding;negative regulation of AIM2 inflammasome complex assembly;site of double-strand break;pattern recognition receptor activity;ligase activity;regulation of protein localization;mitochondrion;negative regulation of myotube differentiation;intracellular non-mem…	ko04120;ko03460;ko03440;ko01524;ko05224;ko04151;ko05206	Ubiquitin mediated proteolysis;Fanconi anemia pathway;Homologous recombination;Platinum drug resistance;Breast cancer;PI3K-Akt signaling pathway;MicroRNAs in cancer	breast cancer type 1 susceptibility protein isoform 7 [Homo sapiens]	PF12820.11	Serine-rich domain associated with BRCT	Breast cancer type 1 susceptibility protein OS=Homo sapiens OX=9606 GN=BRCA1 PE=1 SV=2	4MSS4	B	protein K6-linked ubiquitination	-	-	-	-	KOG4362	[LK]	Replication, recombination and repair; Transcription;	Transcriptional regulator BRCA1	row-3488
gene:ENSG00000012061	ERCC1	5.85274	-0.455889	4.5324e-27	1.04529e-25	nonsig	50.0661	49.0468	49.0568	65.9802	65.4602	64.4071	3263	3478	3288	3819	3544	4292	GO:0007283;GO:0005829;GO:0009650;GO:0006310;GO:0005634;GO:0070522;GO:0060261;GO:0035861;GO:0008584;GO:0035264;GO:0006294;GO:0001094;GO:0008340;GO:0045190;GO:0048009;GO:0048477;GO:0000720;GO:0010332;GO:0006979;GO:1905765;GO:0010213;GO:0000724;GO:0006303;GO:0005654;GO:0090656;GO:0008283;GO:0048468;GO:0000781;GO:0003697;GO:0035166;GO:0048568;GO:1904431;GO:0006302;GO:0003684;GO:0051276;GO:0035902;GO:…	BP;CC;BP;BP;CC;CC;BP;CC;BP;BP;BP;MF;BP;BP;BP;BP;BP;BP;BP;BP;BP;BP;BP;CC;BP;BP;BP;CC;MF;BP;BP;BP;BP;MF;BP;BP;BP;MF;BP;BP;BP;BP;BP;BP;BP;MF;MF;MF;BP;BP;MF;BP;BP;CC;BP;BP;BP;BP;CC;BP;BP;BP;CC;MF;	spermatogenesis;cytosol;UV protection;DNA recombination;nucleus;ERCC4-ERCC1 complex;positive regulation of transcription initiation by RNA polymerase II;site of double-strand break;male gonad development;multicellular organism growth;nucleotide-excision repair, preincision complex assembly;TFIID-class transcription factor complex binding;determination of adult lifespan;isotype switching;insulin-l…	ko03460;ko00403;ko01524;ko03420	Fanconi anemia pathway;Indole diterpene alkaloid biosynthesis;Platinum drug resistance;Nucleotide excision repair	DNA excision repair protein ERCC-1 isoform X1 [Pan troglodytes]	PF03834.18	Binding domain of DNA repair protein Ercc1 (rad10/Swi10)	DNA excision repair protein ERCC-1 OS=Homo sapiens OX=9606 GN=ERCC1 PE=1 SV=1	4N4HV	L	ERCC excision repair 1, endonuclease non-catalytic subunit	-	-	-	-	KOG2841	[L]	Replication, recombination and repair;	Structure-specific endonuclease ERCC1-XPF, ERCC1 component	row-574
gene:ENSG00000012174	MBTPS2	3.82533	-0.229084	0.000118788	0.000399101	nonsig	12.1751	12.9609	12.1788	14.7818	13.8469	13.286	1958	2243	2007	2094	1863	2195	GO:0051604;GO:0061629;GO:0007095;GO:0070977;GO:0036500;GO:0140537;GO:1900457;GO:0030968;GO:0045540;GO:0016020;GO:0046872;GO:0009651;GO:0005789;GO:0008203;GO:0071475;GO:0045944;GO:0000139;GO:0034976;GO:0006508;GO:0005737;GO:0004222;GO:0031293;GO:1905897;	BP;MF;BP;BP;BP;MF;BP;BP;BP;CC;MF;BP;CC;BP;BP;BP;CC;BP;BP;CC;MF;BP;BP;	protein maturation;RNA polymerase II-specific DNA-binding transcription factor binding;mitotic G2 DNA damage checkpoint signaling;bone maturation;ATF6-mediated unfolded protein response;transcription regulator activator activity;regulation of brassinosteroid mediated signaling pathway;endoplasmic reticulum unfolded protein response;regulation of cholesterol biosynthetic process;membrane;metal ion…	ko04141;ko00750;ko00740	Protein processing in endoplasmic reticulum;Vitamin B6 metabolism;Riboflavin metabolism	membrane-bound transcription factor site-2 protease isoform X2 [Pan paniscus]	PF02163.26	Peptidase family M50	Membrane-bound transcription factor site-2 protease OS=Homo sapiens OX=9606 GN=MBTPS2 PE=1 SV=1	4MVB3	O	metalloendopeptidase activity	COG0750	Membrane-associated protease RseP, regulator of RpoE activity	OK	-	KOG2921	[O]	Posttranslational modification, protein turnover, chaperones;	Intramembrane metalloprotease (sterol-regulatory element-binding protein (SREBP) protease)	row-3946
gene:ENSG00000012211	PRICKLE3	2.75152	-0.387604	0.000435335	0.00131443	nonsig	4.97744	5.21063	5.14273	7.17235	5.77415	6.38796	485	549	526	618	471	642	GO:0016043;GO:0048870;GO:0045892;GO:0050681;GO:0061952;GO:0032433;GO:0001649;GO:0000281;GO:0009725;GO:0032880;GO:0003779;GO:0045185;GO:0005739;GO:0005875;GO:0043326;GO:1905070;GO:0006606;GO:0007179;GO:0007517;GO:0035880;GO:0061159;GO:0001755;GO:0045296;GO:0014069;GO:0051015;GO:0016020;GO:0030154;GO:0016192;GO:0008360;GO:0046872;GO:0030036;GO:0007173;GO:0060485;GO:1901652;GO:0060347;GO:0120181;GO:…	BP;BP;BP;MF;BP;CC;BP;BP;BP;BP;MF;BP;CC;CC;BP;BP;BP;BP;BP;BP;BP;BP;MF;CC;MF;CC;BP;BP;BP;MF;BP;BP;BP;BP;BP;BP;BP;BP;MF;MF;BP;CC;BP;MF;CC;BP;CC;BP;BP;MF;BP;BP;BP;BP;BP;CC;BP;BP;BP;BP;CC;BP;BP;BP;BP;MF;MF;BP;BP;BP;BP;CC;MF;MF;CC;BP;BP;BP;BP;BP;CC;MF;BP;BP;BP;BP;BP;CC;BP;BP;BP;BP;CC;CC;MF;BP;BP;CC;BP;MF;MF;BP;BP;BP;BP;BP;BP;MF;BP;BP;BP;MF;CC;BP;BP;BP;CC;MF;BP;BP;CC;BP;BP;BP;BP;CC;BP;BP;BP;MF;BP;BP;CC;…	cellular component organization;cell motility;negative regulation of DNA-templated transcription;nuclear androgen receptor binding;midbody abscission;filopodium tip;osteoblast differentiation;mitotic cytokinesis;response to hormone;regulation of protein localization;actin binding;maintenance of protein location;mitochondrion;microtubule associated complex;chemotaxis to folate;anterior visceral en…	ko04310	Wnt signaling pathway	prickle planar cell polarity protein 3 isoform 1 [Homo sapiens]	PF06297.18	PET Domain	Prickle planar cell polarity protein 3 OS=Homo sapiens OX=9606 GN=PRICKLE3 PE=1 SV=2	4N5R8	TZ	Prickle planar cell polarity protein 3	-	-	-	-	KOG1703	[TZ]	Signal transduction mechanisms; Cytoskeleton;	Adaptor protein Enigma and related PDZ-LIM proteins	row-4391
gene:ENSG00000012232	EXTL3	3.27098	0.814388	2.6089e-48	1.55841e-46	nonsig	10.2633	13.4142	14.0007	5.70498	6.13512	5.94405	3056	3538	3418	1483	1523	1816	GO:0072498;GO:0016043;GO:0098868;GO:0030202;GO:0002524;GO:0001707;GO:0009615;GO:0050509;GO:0060506;GO:0007420;GO:0016020;GO:1904888;GO:0007224;GO:0046872;GO:0060485;GO:0009651;GO:0005789;GO:1901706;GO:0007033;GO:0035176;GO:0045453;GO:0050891;GO:0061974;GO:0035988;GO:0007166;GO:0010467;GO:0051897;GO:0005886;GO:0002062;GO:0021772;GO:0045165;GO:0016757;GO:0010401;GO:0016500;GO:0070593;GO:0060560;GO:…	BP;BP;BP;BP;BP;BP;BP;MF;BP;BP;CC;BP;BP;MF;BP;BP;CC;BP;BP;BP;BP;BP;BP;BP;BP;BP;BP;CC;BP;BP;BP;MF;BP;MF;BP;BP;BP;BP;CC;BP;BP;MF;CC;BP;BP;BP;BP;CC;CC;BP;CC;BP;MF;BP;BP;BP;BP;BP;CC;MF;BP;BP;CC;BP;BP;MF;CC;CC;MF;BP;BP;BP;BP;BP;BP;CC;BP;BP;BP;BP;BP;BP;MF;BP;BP;MF;BP;BP;BP;MF;CC;BP;BP;BP;BP;BP;BP;BP;CC;BP;BP;BP;BP;BP;BP;BP;BP;BP;MF;BP;BP;BP;BP;BP;BP;BP;BP;MF;BP;BP;BP;CC;BP;MF;BP;BP;BP;BP;BP;BP;BP;BP;BP;…	embryonic skeletal joint development;cellular component organization;bone growth;heparin metabolic process;hypersensitivity;mesoderm formation;response to virus;N-acetylglucosaminyl-proteoglycan 4-beta-glucuronosyltransferase activity;smoothened signaling pathway involved in lung development;brain development;membrane;cranial skeletal system development;smoothened signaling pathway;metal ion bind…	ko01100;ko00534	Metabolic pathways;Glycosaminoglycan biosynthesis - heparan sulfate / heparin	exostosin-like 3 isoform X1 [Homo sapiens]	PF09258.14	Glycosyl transferase family 64 domain	Exostosin-like 3 OS=Homo sapiens OX=9606 GN=EXTL3 PE=1 SV=1	4N2F9	T	Exostosin family	-	-	-	-	KOG2264	[T]	Signal transduction mechanisms;	Exostosin EXT1L	row-221
gene:ENSG00000012660	ELOVL5	7.28931	0.100656	0.00370822	0.00924336	nonsig	173.155	156.698	163.08	149.35	144.843	147.254	16878	16429	16576	12855	11832	14817	GO:0016747;GO:0042761;GO:0032511;GO:0097447;GO:0030148;GO:0046513;GO:0036109;GO:0006892;GO:0009922;GO:0019367;GO:0006633;GO:0031965;GO:0016020;GO:0034625;GO:0006636;GO:0042810;GO:0005783;GO:0016192;GO:0030425;GO:0042759;GO:0035338;GO:0005741;GO:0005789;GO:0071763;GO:0034626;GO:0043025;GO:0000038;GO:0030497;GO:0008020;GO:0043651;GO:0001676;GO:0045723;GO:0007619;GO:0061436;	MF;BP;BP;CC;BP;BP;BP;BP;MF;BP;BP;CC;CC;BP;BP;BP;CC;BP;CC;BP;BP;CC;CC;BP;BP;CC;BP;BP;MF;BP;BP;BP;BP;BP;	acyltransferase activity, transferring groups other than amino-acyl groups;very long-chain fatty acid biosynthetic process;late endosome to vacuole transport via multivesicular body sorting pathway;dendritic tree;sphingolipid biosynthetic process;ceramide biosynthetic process;alpha-linolenic acid metabolic process;post-Golgi vesicle-mediated transport;fatty acid elongase activity;fatty acid elong…	ko01212;ko00062;ko01040;ko01100	Fatty acid metabolism;Fatty acid elongation;Biosynthesis of unsaturated fatty acids;Metabolic pathways	elongation of very long chain fatty acids protein 5 isoform X1 [Gorilla gorilla gorilla]	PF01151.22	GNS1/SUR4 family	Very long chain fatty acid elongase 5 OS=Homo sapiens OX=9606 GN=ELOVL5 PE=1 SV=1	4MWI4	I	fatty acid elongation, polyunsaturated fatty acid	-	-	-	-	KOG3071	[I]	Lipid transport and metabolism;	Fatty acyl-CoA elongase/Polyunsaturated fatty acid specific elongation enzyme	row-5319
gene:ENSG00000012822	CALCOCO1	2.90969	0.91121	3.43749e-32	1.029e-30	nonsig	8.60793	9.31829	9.83409	4.32508	4.81695	4.41208	1341	1492	1439	598	602	725	GO:0034341;GO:0005829;GO:0098792;GO:0006915;GO:0000978;GO:0039532;GO:0005634;GO:0031410;GO:0030674;GO:0043231;GO:0043066;GO:0000421;GO:0070062;GO:0030518;GO:0005739;GO:0016055;GO:0016032;GO:0000407;GO:1905161;GO:0006914;GO:0010628;GO:0007165;GO:0016020;GO:0048471;GO:0019900;GO:0030374;GO:0046872;GO:0000976;GO:0003712;GO:0008013;GO:0045944;GO:0016605;GO:0032088;GO:0005776;GO:0034144;GO:0003713;GO:…	BP;CC;BP;BP;MF;BP;CC;CC;MF;CC;BP;CC;CC;BP;CC;BP;BP;CC;BP;BP;BP;BP;CC;CC;MF;MF;MF;MF;MF;MF;BP;CC;BP;CC;BP;MF;MF;BP;BP;MF;CC;MF;CC;BP;CC;MF;	response to type II interferon;cytosol;xenophagy;apoptotic process;RNA polymerase II cis-regulatory region sequence-specific DNA binding;negative regulation of cytoplasmic pattern recognition receptor signaling pathway;nucleus;cytoplasmic vesicle;protein-macromolecule adaptor activity;intracellular membrane-bounded organelle;negative regulation of apoptotic process;autophagosome membrane;extracel…	-	-	calcium-binding and coiled-coil domain-containing protein 1 isoform 1 [Homo sapiens]	PF07888.15	Calcium binding and coiled-coil domain (CALCOCO1) like	Calcium-binding and coiled-coil domain-containing protein 1 OS=Homo sapiens OX=9606 GN=CALCOCO1 PE=1 SV=2	4MWGI	K	Functions as a coactivator for aryl hydrocarbon and nuclear receptors (NR). Recruited to promoters through its contact with the N-terminal basic helix-loop-helix-Per-Arnt-Sim (PAS) domain of transcription factors or coactivators, such as NCOA2. During ER-activation acts synergistically in combination with other NCOA2-binding proteins, such as EP300, CREBBP and CARM1. Involved in the transcription…	-	-	-	-	-	-	-	-	row-442
gene:ENSG00000012963	UBR7	3.64668	-0.0312216	0.63922	0.73723	nonsig	11.6221	12.3925	11.0582	11.3992	11.2118	11.5061	1466	1638	1431	1268	1184	1476	GO:0032991;GO:0005829;GO:0005634;GO:0061630;GO:0005694;GO:0008270;GO:0016567;	CC;CC;CC;MF;CC;MF;BP;	protein-containing complex;cytosol;nucleus;ubiquitin protein ligase activity;chromosome;zinc ion binding;protein ubiquitination;	-	-	putative E3 ubiquitin-protein ligase UBR7 isoform X1 [Pan paniscus]	PF02207.24	Putative zinc finger in N-recognin (UBR box)	Putative E3 ubiquitin-protein ligase UBR7 OS=Homo sapiens OX=9606 GN=UBR7 PE=1 SV=2	4MSD7	O	Ubiquitin protein ligase E3 component n-recognin 7	-	-	-	-	KOG2752	[R]	General function prediction only;	Uncharacterized conserved protein, contains N-recognin-type Zn-finger	row-11497
gene:ENSG00000012983	MAP4K5	4.11509	-0.144604	0.0077854	0.0178991	nonsig	15.4405	16.4009	15.2419	15.9399	17.56	17.5347	2429	2702	2458	2169	2273	2663	GO:0034063;GO:0032874;GO:0042771;GO:0003779;GO:0018105;GO:0008340;GO:0021764;GO:0006606;GO:0051015;GO:0045296;GO:0050770;GO:0051493;GO:0016020;GO:0030833;GO:0070613;GO:0090103;GO:0030036;GO:0010212;GO:0051496;GO:0043010;GO:0097194;GO:0001891;GO:0060215;GO:0070571;GO:0048813;GO:0030296;GO:0120183;GO:0032956;GO:0090063;GO:0005886;GO:0005769;GO:0048839;GO:0042542;GO:0006972;GO:0000131;GO:1903608;GO:…	BP;BP;BP;MF;BP;BP;BP;BP;MF;MF;BP;BP;CC;BP;BP;BP;BP;BP;BP;BP;BP;CC;BP;BP;BP;MF;BP;BP;BP;CC;CC;BP;BP;BP;CC;BP;BP;BP;CC;BP;BP;BP;BP;CC;BP;BP;BP;BP;BP;BP;BP;BP;BP;BP;BP;BP;BP;BP;BP;CC;BP;BP;BP;BP;BP;BP;BP;BP;MF;BP;BP;BP;BP;CC;CC;CC;BP;BP;BP;BP;MF;BP;BP;BP;BP;BP;BP;CC;BP;BP;BP;CC;CC;BP;BP;CC;BP;BP;BP;MF;BP;MF;BP;CC;BP;CC;CC;CC;CC;BP;BP;BP;CC;BP;MF;BP;BP;BP;BP;BP;BP;BP;BP;BP;BP;CC;BP;BP;BP;CC;CC;BP;MF;…	stress granule assembly;positive regulation of stress-activated MAPK cascade;intrinsic apoptotic signaling pathway in response to DNA damage by p53 class mediator;actin binding;peptidyl-serine phosphorylation;determination of adult lifespan;amygdala development;protein import into nucleus;actin filament binding;cadherin binding;regulation of axonogenesis;regulation of cytoskeleton organization;me…	-	-	mitogen-activated protein kinase kinase kinase kinase 5 isoform X3 [Homo sapiens]	PF00069.29	Protein kinase domain	Mitogen-activated protein kinase kinase kinase kinase 5 OS=Homo sapiens OX=9606 GN=MAP4K5 PE=1 SV=2	4N30E	T	Domain found in NIK1-like kinases, mouse citron and yeast ROM1, ROM2	COG1413	HEAT repeat	R	General function prediction only	KOG0576	[T]	Signal transduction mechanisms;	Mitogen-activated protein kinase kinase kinase kinase (MAP4K), germinal center kinase family	row-5767
gene:ENSG00000013016	EHD3	2.46088	0.468978	1.40101e-07	7.12652e-07	nonsig	5.14863	5.68839	5.37016	3.90915	3.59671	3.71074	898	1068	961	601	525	665	GO:0044305;GO:0030136;GO:0030479;GO:0009925;GO:0003676;GO:0098871;GO:0086036;GO:0032880;GO:0035838;GO:0003779;GO:0043005;GO:0042734;GO:0005525;GO:0008289;GO:0045296;GO:0005905;GO:0072659;GO:0016020;GO:0030154;GO:0043197;GO:0000147;GO:0043524;GO:0060124;GO:0007173;GO:0031901;GO:0055038;GO:0007264;GO:0030027;GO:0016197;GO:1990964;GO:0032956;GO:0006886;GO:0048488;GO:0071933;GO:0097320;GO:0005509;GO:…	CC;CC;CC;CC;MF;CC;BP;BP;CC;MF;CC;CC;MF;MF;MF;CC;BP;CC;BP;CC;BP;BP;BP;BP;CC;CC;BP;CC;BP;CC;BP;BP;BP;MF;BP;MF;CC;BP;CC;BP;CC;CC;CC;BP;CC;CC;MF;BP;CC;BP;CC;BP;BP;MF;BP;CC;BP;BP;CC;BP;BP;MF;BP;BP;CC;BP;CC;MF;BP;MF;BP;CC;MF;BP;CC;BP;BP;BP;BP;BP;BP;CC;CC;BP;BP;BP;BP;CC;BP;BP;BP;CC;BP;CC;BP;CC;BP;CC;CC;BP;BP;BP;CC;BP;BP;BP;CC;CC;BP;MF;CC;CC;CC;CC;CC;BP;BP;CC;MF;CC;BP;BP;CC;MF;CC;BP;BP;BP;MF;MF;MF;BP;CC;…	calyx of Held;clathrin-coated vesicle;actin cortical patch;basal plasma membrane;nucleic acid binding;postsynaptic actin cytoskeleton;regulation of cardiac muscle cell membrane potential;regulation of protein localization;growing cell tip;actin binding;neuron projection;presynaptic membrane;GTP binding;lipid binding;cadherin binding;clathrin-coated pit;protein localization to plasma membrane;memb…	ko04144	Endocytosis	EH domain-containing protein 3 [Homo sapiens]	PF18150.5	Domain of unknown function (DUF5600)	EH domain-containing protein 3 OS=Homo sapiens OX=9606 GN=EHD3 PE=1 SV=2	4MZ6P	U	N-terminal EH-domain containing protein	COG1084	GTP-binding protein, GTP1/Obg family	R	General function prediction only	KOG1954	[TU]	Signal transduction mechanisms; Intracellular trafficking, secretion, and vesicular transport;	Endocytosis/signaling protein EHD1	row-2606
gene:ENSG00000013275	PSMC4	4.84827	-0.0709194	0.807491	0.865864	nonsig	19.7963	38.0124	27.7568	22.3686	26.9218	36.5272	1255	2406	1789	1250	1426	2198	GO:0009933;GO:0045892;GO:0031410;GO:0000281;GO:0031090;GO:0005739;GO:0010498;GO:0022624;GO:0043335;GO:0016020;GO:0048364;GO:0043273;GO:0072562;GO:0045335;GO:0010078;GO:0006508;GO:0045893;GO:0016234;GO:0005886;GO:0000785;GO:0006972;GO:0043171;GO:0048829;GO:0009536;GO:0006338;GO:0003723;GO:0090261;GO:0070062;GO:0000502;GO:0003924;GO:0030587;GO:0036402;GO:0005576;GO:0048367;GO:0042802;GO:0022623;GO:…	BP;BP;CC;BP;CC;CC;BP;CC;BP;CC;BP;MF;CC;CC;BP;BP;BP;CC;CC;CC;BP;BP;BP;CC;BP;MF;BP;CC;CC;MF;BP;MF;CC;BP;MF;CC;BP;MF;BP;BP;BP;BP;CC;MF;MF;BP;CC;BP;CC;CC;CC;BP;BP;BP;BP;BP;CC;CC;MF;BP;MF;BP;BP;CC;BP;BP;BP;BP;BP;BP;CC;CC;BP;MF;BP;BP;CC;CC;CC;BP;MF;CC;BP;MF;CC;BP;BP;BP;BP;CC;MF;BP;CC;MF;CC;CC;CC;BP;BP;MF;CC;BP;BP;	meristem structural organization;negative regulation of DNA-templated transcription;cytoplasmic vesicle;mitotic cytokinesis;organelle membrane;mitochondrion;proteasomal protein catabolic process;proteasome accessory complex;protein unfolding;membrane;root development;CTPase activity;blood microparticle;phagocytic vesicle;maintenance of root meristem identity;proteolysis;positive regulation of DNA…	ko03050;ko05169	Proteasome;Epstein-Barr virus infection	26S proteasome regulatory subunit 6B [Vulpes vulpes]	PF00004.33	ATPase family associated with various cellular activities (AAA)	26S proteasome regulatory subunit 6B OS=Macaca fascicularis OX=9541 GN=PSMC4 PE=2 SV=1	4J709	O	26S subunit, ATPase 4	COG1222	ATP-dependent 26S proteasome regulatory subunit	O	Posttranslational modification, protein turnover, chaperones	KOG0727	[O]	Posttranslational modification, protein turnover, chaperones;	26S proteasome regulatory complex, ATPase RPT3	row-12366
gene:ENSG00000013288	MAN2B2	2.56905	-0.027591	0.714759	0.796062	nonsig	5.01897	5.50346	4.76364	4.42557	5.14591	4.80464	1141	1233	1120	921	931	1171	GO:0016787;GO:0031012;GO:0004572;GO:0005537;GO:0008270;GO:0001701;GO:0007005;GO:0042538;GO:0070062;GO:0008496;GO:0036211;GO:0030587;GO:0005615;GO:0007585;GO:0000326;GO:0099503;GO:0000325;GO:0016020;GO:0048286;GO:0005797;GO:0005654;GO:0005576;GO:0060042;GO:0004559;GO:0005783;GO:0042802;GO:0035578;GO:0046872;GO:0032009;GO:0001889;GO:0005802;GO:0007611;GO:0035010;GO:0009313;GO:0007033;GO:0005768;GO:…	MF;CC;MF;MF;MF;BP;BP;BP;CC;MF;BP;BP;CC;BP;CC;CC;CC;CC;BP;CC;CC;CC;BP;MF;CC;MF;CC;MF;CC;BP;CC;BP;BP;BP;BP;CC;MF;CC;CC;BP;CC;CC;BP;BP;MF;MF;MF;CC;BP;CC;BP;CC;BP;CC;BP;BP;CC;CC;	hydrolase activity;extracellular matrix;mannosyl-oligosaccharide 1,3-1,6-alpha-mannosidase activity;D-mannose binding;zinc ion binding;in utero embryonic development;mitochondrion organization;hyperosmotic salinity response;extracellular exosome;mannan endo-1,6-alpha-mannosidase activity;protein modification process;sorocarp development;extracellular space;respiratory gaseous exchange by respirat…	ko00511	Other glycan degradation	epididymis-specific alpha-mannosidase isoform 1 precursor [Homo sapiens]	PF01074.26	Glycosyl hydrolases family 38 N-terminal domain	Epididymis-specific alpha-mannosidase OS=Homo sapiens OX=9606 GN=MAN2B2 PE=1 SV=4	4MUQY	G	mannose metabolic process	COG0383	Alpha-mannosidase	G	Carbohydrate transport and metabolism	KOG1959	[G]	Carbohydrate transport and metabolism;	Glycosyl hydrolase, family 38 - alpha-mannosidase	row-11905
gene:ENSG00000013306	SLC25A39	5.85324	-0.0981238	0.0460152	0.0857832	nonsig	56.7133	53.3986	57.8703	58.6939	58.1369	56.2083	3075	3119	3178	2815	2585	3101	GO:0034634;GO:0031966;GO:0005740;GO:0015183;GO:0051282;GO:0048821;GO:1990616;GO:0005739;GO:1990575;GO:0007605;GO:1990542;GO:0016020;GO:0046985;GO:0045333;GO:0006397;GO:0003382;GO:0000002;GO:0006537;GO:0160007;GO:1990544;GO:0005347;GO:0006554;GO:0015495;GO:0019222;GO:0043010;GO:0140987;GO:0051724;GO:0015744;GO:0015880;GO:0015172;GO:0005509;GO:0036444;GO:0015139;GO:0005886;GO:1902603;GO:0060612;GO:…	MF;CC;CC;MF;BP;BP;BP;CC;BP;BP;BP;CC;BP;BP;BP;BP;BP;BP;BP;BP;MF;BP;MF;BP;BP;MF;MF;BP;BP;MF;MF;BP;MF;CC;BP;BP;BP;CC;BP;MF;BP;BP;BP;BP;BP;BP;MF;BP;BP;MF;BP;BP;BP;BP;MF;MF;BP;MF;BP;CC;MF;CC;BP;BP;BP;MF;MF;BP;BP;BP;MF;BP;BP;BP;BP;MF;BP;MF;MF;BP;BP;BP;BP;BP;MF;BP;BP;MF;MF;BP;CC;BP;BP;MF;BP;BP;MF;BP;BP;CC;BP;MF;BP;MF;MF;BP;BP;BP;MF;BP;MF;BP;MF;BP;CC;BP;BP;BP;BP;BP;MF;BP;BP;MF;BP;BP;BP;MF;BP;BP;BP;	glutathione transmembrane transporter activity;mitochondrial membrane;mitochondrial envelope;L-aspartate transmembrane transporter activity;regulation of sequestering of calcium ion;erythrocyte development;magnesium ion export from mitochondrion;mitochondrion;mitochondrial L-ornithine transmembrane transport;sensory perception of sound;mitochondrial transmembrane transport;membrane;positive regul…	-	-	probable mitochondrial glutathione transporter SLC25A39 isoform a [Homo sapiens]	PF00153.31	Mitochondrial carrier protein	Probable mitochondrial glutathione transporter SLC25A39 OS=Homo sapiens OX=9606 GN=SLC25A39 PE=1 SV=2	4MYW7	C	Mitochondrial carrier protein	-	-	-	-	KOG0761	[C]	Energy production and conversion;	Mitochondrial carrier protein CGI-69	row-7112
gene:ENSG00000013364	MVP	5.81323	0.251278	1.91744e-09	1.19827e-08	nonsig	58.9846	62.8954	62.9886	48.1348	48.7986	51.6659	5856	6765	6425	4206	4105	5268	GO:0005829;GO:1904813;GO:0019901;GO:0031012;GO:0005634;GO:0051028;GO:0009617;GO:0031953;GO:0070062;GO:1990904;GO:0031102;GO:0007420;GO:0016020;GO:0034774;GO:0005576;GO:0048471;GO:0008283;GO:0042802;GO:0042059;GO:0045335;GO:0072376;GO:0038127;GO:0001654;GO:0015031;GO:0061099;GO:0005737;GO:0019903;GO:0005856;GO:0005643;	CC;CC;MF;CC;CC;BP;BP;BP;CC;CC;BP;BP;CC;CC;CC;CC;BP;MF;BP;CC;BP;BP;BP;BP;BP;CC;MF;CC;CC;	cytosol;ficolin-1-rich granule lumen;protein kinase binding;extracellular matrix;nucleus;mRNA transport;response to bacterium;negative regulation of protein autophosphorylation;extracellular exosome;ribonucleoprotein complex;neuron projection regeneration;brain development;membrane;secretory granule lumen;extracellular region;perinuclear region of cytoplasm;cell population proliferation;identical…	-	-	major vault protein [Pan paniscus]	PF01505.22	Major Vault Protein repeat domain	Major vault protein OS=Homo sapiens OX=9606 GN=MVP PE=1 SV=4	4MSIA	Z	Shoulder domain	COG4942	Septal ring factor EnvC, activator of murein hydrolases AmiA and AmiB	D	Cell cycle control, cell division, chromosome partitioning	-	-	-	-	row-2121
gene:ENSG00000013374	NUB1	4.61065	0.136702	0.0129207	0.0282461	nonsig	23.8539	24.5998	24.6371	22.4429	22.3129	22.8536	2141	2281	2223	1633	1556	1938	GO:0010498;GO:0034341;GO:0005829;GO:0032436;GO:0005634;GO:0034612;GO:0005654;GO:0097413;GO:0005730;GO:0016567;GO:0006511;GO:2000058;	BP;BP;CC;BP;CC;BP;CC;CC;CC;BP;BP;BP;	proteasomal protein catabolic process;response to type II interferon;cytosol;positive regulation of proteasomal ubiquitin-dependent protein catabolic process;nucleus;response to tumor necrosis factor;nucleoplasm;Lewy body;nucleolus;protein ubiquitination;ubiquitin-dependent protein catabolic process;regulation of ubiquitin-dependent protein catabolic process;	-	-	NEDD8 ultimate buster 1 isoform 1 [Homo sapiens]	PF18037.5	Ubiquitin-like domain	NEDD8 ultimate buster 1 OS=Homo sapiens OX=9606 GN=NUB1 PE=1 SV=2	4N080	OT	Ubiquitin associated domain	-	-	-	-	KOG2561	[OT]	Posttranslational modification, protein turnover, chaperones; Signal transduction mechanisms;	Adaptor protein NUB1, contains UBA domain	row-6065
gene:ENSG00000013375	PGM3	4.90567	-0.0958884	0.0182253	0.0383352	nonsig	26.3451	29.0676	28.0617	28.145	31.4247	31.1211	4138	4445	4416	3852	3561	4361	GO:0005829;GO:0006041;GO:0006493;GO:0007283;GO:0005975;GO:0071555;GO:0046872;GO:0030097;GO:0005634;GO:0006048;GO:0008966;GO:0004610;GO:0005737;GO:0006281;GO:0000287;GO:0009506;GO:0006487;GO:0034221;GO:0005739;	CC;BP;BP;BP;BP;BP;MF;BP;CC;BP;MF;MF;CC;BP;MF;CC;BP;BP;CC;	cytosol;glucosamine metabolic process;protein O-linked glycosylation;spermatogenesis;carbohydrate metabolic process;cell wall organization;metal ion binding;hemopoiesis;nucleus;UDP-N-acetylglucosamine biosynthetic process;phosphoglucosamine mutase activity;phosphoacetylglucosamine mutase activity;cytoplasm;DNA repair;magnesium ion binding;plasmodesma;protein N-linked glycosylation;obsolete fungal…	ko00520;ko01100	Amino sugar and nucleotide sugar metabolism;Metabolic pathways	phosphoacetylglucosamine mutase isoform 1 [Homo sapiens]	PF21404.1	Phosphoacetylglucosamine mutase AMG1, domain III	Phosphoacetylglucosamine mutase OS=Homo sapiens OX=9606 GN=PGM3 PE=1 SV=1	4N4AB	G	Phosphoglucomutase/phosphomannomutase, C-terminal domain	COG1109	Phosphomannomutase	G	Carbohydrate transport and metabolism	KOG2537	[G]	Carbohydrate transport and metabolism;	Phosphoglucomutase/phosphomannomutase	row-6303
gene:ENSG00000013392	RWDD2A	1.8965	-0.0777014	0.544246	0.656233	nonsig	2.61159	2.93269	2.58053	2.6986	2.92143	2.6108	356	431	361	324	333	366	-	-	-	-	-	RWD domain-containing protein 2A isoform X1 [Homo sapiens]	PF05773.26	RWD domain	RWD domain-containing protein 2A OS=Homo sapiens OX=9606 GN=RWDD2A PE=1 SV=1	4MX8C	S	RWD domain containing 2A	-	-	-	-	-	-	-	-	row-10997
gene:ENSG00000013441	CLK1	4.60428	-0.0890657	0.196139	0.294531	nonsig	23.2274	22.6401	23.3485	24.8967	23.7703	22.1497	1480	1526	1495	1372	1261	1415	GO:0008353;GO:0001649;GO:0045638;GO:0042771;GO:0003779;GO:0018105;GO:0008340;GO:0035720;GO:0030097;GO:0046173;GO:0007224;GO:0016020;GO:0006397;GO:0042048;GO:0010212;GO:0035617;GO:0060235;GO:0050773;GO:0051519;GO:0009636;GO:0032956;GO:1990625;GO:0042051;GO:0007166;GO:0005886;GO:0005758;GO:0030514;GO:0034205;GO:0031281;GO:0000785;GO:0006972;GO:0009789;GO:0090400;GO:0000920;GO:0007520;GO:0048699;GO:…	MF;BP;BP;BP;MF;BP;BP;BP;BP;BP;BP;CC;BP;BP;BP;BP;BP;BP;BP;BP;BP;BP;BP;BP;CC;CC;BP;BP;BP;CC;BP;BP;BP;BP;BP;BP;BP;BP;CC;CC;BP;BP;BP;BP;BP;BP;BP;BP;MF;BP;BP;BP;BP;BP;CC;BP;BP;BP;BP;BP;BP;BP;BP;BP;BP;BP;BP;CC;CC;CC;BP;BP;BP;BP;BP;MF;BP;BP;CC;CC;BP;BP;CC;CC;BP;BP;CC;BP;BP;BP;BP;BP;MF;BP;BP;BP;CC;BP;BP;BP;CC;BP;BP;BP;BP;BP;BP;BP;BP;CC;BP;BP;CC;BP;MF;BP;BP;CC;BP;BP;CC;BP;BP;BP;BP;BP;BP;BP;BP;BP;BP;BP;MF;…	RNA polymerase II CTD heptapeptide repeat kinase activity;osteoblast differentiation;negative regulation of myeloid cell differentiation;intrinsic apoptotic signaling pathway in response to DNA damage by p53 class mediator;actin binding;peptidyl-serine phosphorylation;determination of adult lifespan;intraciliary anterograde transport;hemopoiesis;polyol biosynthetic process;smoothened signaling pa…	ko05134	Legionellosis	dual specificity protein kinase CLK1 isoform 2 [Homo sapiens]	PF00069.29	Protein kinase domain	Dual specificity protein kinase CLK1 OS=Homo sapiens OX=9606 GN=CLK1 PE=1 SV=2	4N45D	T	kinase 1	COG0515	Serine/threonine protein kinase	T	Signal transduction mechanisms	KOG0671	[T]	Signal transduction mechanisms;	LAMMER dual specificity kinases	row-8830
gene:ENSG00000013503	POLR3B	2.35779	-0.358015	0.000430853	0.00130297	nonsig	3.67348	3.70495	3.77065	4.33003	5.04297	4.36835	556	603	585	572	638	679	GO:0009561;GO:0005829;GO:0032549;GO:0039695;GO:0006362;GO:0141010;GO:0014029;GO:0005634;GO:0008270;GO:0003723;GO:0071667;GO:0005694;GO:0000418;GO:0042796;GO:0005736;GO:0006367;GO:0006360;GO:0005730;GO:0000792;GO:0005739;GO:0050776;GO:0035196;GO:0003968;GO:0032728;GO:0042797;GO:0030880;GO:0006386;GO:0003729;GO:0031047;GO:0031048;GO:0005665;GO:0016020;GO:0006366;GO:0005654;GO:0006363;GO:0005666;GO:…	BP;CC;MF;BP;BP;BP;BP;CC;MF;MF;MF;CC;CC;BP;CC;BP;BP;CC;CC;CC;BP;BP;MF;BP;BP;CC;BP;MF;BP;BP;CC;CC;BP;CC;BP;CC;BP;CC;CC;BP;MF;BP;BP;CC;BP;CC;MF;BP;BP;BP;BP;BP;CC;BP;CC;CC;MF;BP;BP;BP;CC;MF;BP;BP;BP;MF;BP;BP;CC;CC;CC;CC;BP;MF;	megagametogenesis;cytosol;ribonucleoside binding;DNA-templated viral transcription;transcription elongation by RNA polymerase I;retrotransposon silencing by siRNA-directed DNA methylation;neural crest formation;nucleus;zinc ion binding;RNA binding;DNA/RNA hybrid binding;chromosome;RNA polymerase IV complex;snRNA transcription by RNA polymerase III;RNA polymerase I complex;transcription initiation…	ko04623;ko03020	Cytosolic DNA-sensing pathway;RNA polymerase	DNA-directed RNA polymerase III subunit RPC2 isoform X1 [Theropithecus gelada]	PF00562.32	RNA polymerase Rpb2, domain 6	DNA-directed RNA polymerase III subunit RPC2 OS=Homo sapiens OX=9606 GN=POLR3B PE=1 SV=2	48Z5Z	K	DNA-dependent RNA polymerase catalyzes the transcription of DNA into RNA using the four ribonucleoside triphosphates as substrates	COG0085	DNA-directed RNA polymerase, beta subunit/140 kD subunit	K	Transcription	KOG0215	[K]	Transcription;	RNA polymerase III, second largest subunit	row-4384
gene:ENSG00000013523	ANGEL1	2.5781	-0.0577744	0.467955	0.58648	nonsig	4.83367	4.82283	5.30511	5.12125	4.70673	5.06062	991	1053	1035	917	779	1024	GO:0030014;GO:0006417;GO:0008190;GO:0036180;GO:0000958;GO:0005739;GO:0030447;GO:0016593;GO:0061157;GO:0003729;GO:0016020;GO:0005986;GO:0006397;GO:0030374;GO:0046872;GO:0070966;GO:0000288;GO:0030015;GO:0005801;GO:0045668;GO:0005509;GO:0033962;GO:0004532;GO:0008284;GO:0034611;GO:0003723;GO:0045475;GO:0000076;GO:0048255;GO:0003824;GO:0003730;GO:0031047;GO:0010606;GO:0004535;GO:0005783;GO:0006368;GO:…	CC;BP;MF;BP;BP;CC;BP;CC;BP;MF;CC;BP;BP;MF;MF;BP;BP;CC;CC;BP;MF;BP;MF;BP;MF;MF;BP;BP;BP;MF;MF;BP;BP;MF;CC;BP;MF;BP;BP;BP;BP;BP;BP;CC;CC;BP;BP;BP;BP;MF;CC;CC;BP;BP;BP;CC;BP;BP;BP;CC;BP;BP;BP;BP;CC;BP;CC;BP;BP;BP;CC;MF;BP;BP;BP;BP;MF;BP;BP;BP;BP;BP;BP;MF;BP;MF;BP;	CCR4-NOT complex;regulation of translation;eukaryotic initiation factor 4E binding;filamentous growth of a population of unicellular organisms in response to biotic stimulus;mitochondrial mRNA catabolic process;mitochondrion;filamentous growth;Cdc73/Paf1 complex;mRNA destabilization;mRNA binding;membrane;sucrose biosynthetic process;mRNA processing;nuclear receptor coactivator activity;metal ion …	-	-	protein angel homolog 1 isoform X2 [Pan paniscus]	PF03372.27	Endonuclease/Exonuclease/phosphatase family	Protein angel homolog 1 OS=Homo sapiens OX=9606 GN=ANGEL1 PE=1 SV=1	4N24Y	K	Endonuclease/Exonuclease/phosphatase family	-	-	-	-	KOG2338	[K]	Transcription;	Transcriptional effector CCR4-related protein	row-10580
gene:ENSG00000013561	RNF14	4.62053	0.028208	0.577288	0.686092	nonsig	24.2787	24.8675	26.2749	20.6	21.7699	24.2597	2739	2950	2921	2208	2242	2709	GO:0050681;GO:0031966;GO:0035861;GO:0031072;GO:0007626;GO:0019538;GO:0003676;GO:0007417;GO:1990444;GO:0071600;GO:0003779;GO:0043005;GO:0010636;GO:0005739;GO:0031149;GO:0010498;GO:0032232;GO:1902283;GO:0006914;GO:0014069;GO:0097039;GO:1903382;GO:0016020;GO:0070936;GO:0042053;GO:0031462;GO:2000378;GO:0016567;GO:0043524;GO:0046872;GO:0070050;GO:0005789;GO:0071797;GO:0098686;GO:0090201;GO:0010918;GO:…	MF;CC;CC;MF;BP;BP;MF;BP;MF;BP;MF;CC;BP;CC;BP;BP;BP;BP;BP;CC;BP;BP;CC;BP;BP;CC;BP;BP;BP;MF;BP;CC;CC;CC;BP;BP;BP;BP;BP;BP;BP;BP;BP;BP;BP;BP;CC;CC;BP;BP;CC;CC;BP;BP;BP;CC;BP;BP;BP;BP;MF;BP;BP;BP;MF;CC;BP;BP;BP;BP;BP;BP;BP;BP;BP;MF;BP;BP;BP;MF;CC;BP;CC;BP;MF;CC;MF;BP;BP;BP;BP;BP;BP;BP;BP;BP;BP;BP;BP;BP;BP;MF;CC;BP;BP;BP;MF;MF;BP;MF;CC;MF;BP;BP;BP;MF;BP;MF;BP;CC;MF;BP;CC;CC;BP;BP;BP;BP;MF;CC;BP;BP;CC;…	nuclear androgen receptor binding;mitochondrial membrane;site of double-strand break;heat shock protein binding;locomotory behavior;protein metabolic process;nucleic acid binding;central nervous system development;F-box domain binding;otic vesicle morphogenesis;actin binding;neuron projection;positive regulation of mitochondrial fusion;mitochondrion;sorocarp stalk cell differentiation;proteasomal…	-	-	E3 ubiquitin-protein ligase RNF14 isoform X1 [Homo sapiens]	PF05773.26	RWD domain	E3 ubiquitin-protein ligase RNF14 OS=Homo sapiens OX=9606 GN=RNF14 PE=1 SV=1	4MVKJ	O	RWD	-	-	-	-	KOG1814	[O]	Posttranslational modification, protein turnover, chaperones;	Predicted E3 ubiquitin ligase	row-11157
gene:ENSG00000013563	DNASE1L1	2.4935	0.294685	0.0175702	0.0371172	nonsig	5.76248	5.5886	5.11492	3.41904	3.61775	4.73676	433	493	422	309	289	331	GO:0006309;GO:0006915;GO:0005634;GO:0004536;GO:0003779;GO:0070062;GO:0001942;GO:0006308;GO:0005635;GO:0005576;GO:0005783;GO:0046872;GO:0070948;GO:0035580;GO:0006259;GO:0002673;GO:0004520;GO:0010623;GO:0005509;GO:0004519;GO:0002283;GO:0004530;GO:0005737;GO:0003335;GO:0042588;GO:0003677;	BP;BP;CC;MF;MF;CC;BP;BP;CC;CC;CC;MF;BP;CC;BP;BP;MF;BP;MF;MF;BP;MF;CC;BP;CC;MF;	apoptotic DNA fragmentation;apoptotic process;nucleus;DNA nuclease activity;actin binding;extracellular exosome;hair follicle development;DNA catabolic process;nuclear envelope;extracellular region;endoplasmic reticulum;metal ion binding;regulation of neutrophil mediated cytotoxicity;specific granule lumen;DNA metabolic process;regulation of acute inflammatory response;DNA endonuclease activity;p…	-	-	deoxyribonuclease-1-like 1 isoform X1 [Homo sapiens]	PF03372.27	Endonuclease/Exonuclease/phosphatase family	Deoxyribonuclease-1-like 1 OS=Homo sapiens OX=9606 GN=DNASE1L1 PE=1 SV=1	4N0GE	L	deoxyribonuclease I	COG2374	Predicted extracellular nuclease	R	General function prediction only	-	-	-	-	row-6275
gene:ENSG00000013573	DDX11	3.68656	-0.21978	0.000535882	0.00158588	nonsig	11.2274	11.6365	10.8786	12.6511	12.6239	12.3474	1474	1642	1455	1464	1374	1671	GO:0010705;GO:0006362;GO:0035861;GO:0008584;GO:0051539;GO:1901838;GO:1904430;GO:0031390;GO:0005739;GO:0008340;GO:0106300;GO:0000781;GO:0048364;GO:0046872;GO:1904506;GO:0000922;GO:1990918;GO:0003684;GO:0003727;GO:0043588;GO:0007059;GO:0007284;GO:0045910;GO:0009636;GO:0035563;GO:0072520;GO:0036098;GO:0000723;GO:0072332;GO:0008094;GO:0008284;GO:0000785;GO:0030282;GO:1990700;GO:0006310;GO:0005813;GO:…	BP;BP;CC;BP;MF;BP;BP;CC;CC;BP;BP;CC;BP;MF;BP;CC;BP;MF;MF;BP;BP;BP;BP;BP;BP;BP;BP;BP;BP;MF;BP;CC;BP;BP;BP;CC;MF;CC;BP;CC;BP;BP;BP;BP;BP;BP;BP;BP;MF;MF;BP;BP;BP;CC;CC;BP;BP;BP;CC;BP;BP;BP;BP;MF;BP;BP;BP;BP;CC;CC;BP;BP;BP;BP;MF;BP;BP;BP;MF;BP;BP;CC;BP;BP;BP;CC;BP;CC;CC;CC;BP;BP;MF;MF;MF;BP;BP;BP;BP;BP;BP;MF;BP;MF;CC;BP;MF;BP;BP;BP;BP;BP;MF;BP;CC;MF;BP;BP;BP;BP;MF;CC;BP;BP;BP;BP;BP;CC;BP;CC;MF;CC;MF;…	meiotic DNA double-strand break processing involved in reciprocal meiotic recombination;transcription elongation by RNA polymerase I;site of double-strand break;male gonad development;4 iron, 4 sulfur cluster binding;positive regulation of transcription of nucleolar large rRNA by RNA polymerase I;negative regulation of t-circle formation;Ctf18 RFC-like complex;mitochondrion;determination of adult…	-	-	ATP-dependent DNA helicase DDX11 isoform X12 [Homo sapiens]	PF06733.19	DEAD_2	ATP-dependent DNA helicase DDX11 OS=Homo sapiens OX=9606 GN=DDX11 PE=1 SV=1	4MXUR	L	helicase	COG1199	Rad3-related DNA helicase DinG	L	Replication, recombination and repair	KOG1133	[L]	Replication, recombination and repair;	Helicase of the DEAD superfamily	row-4480
gene:ENSG00000013583	HEBP1	4.76032	-0.16548	0.0436602	0.0820547	nonsig	24.7625	24.8481	26.0896	28.8633	27.9354	24.4215	1045	1117	1125	1072	986	1053	GO:0005829;GO:0007623;GO:0035578;GO:0020037;GO:0005737;GO:0005576;GO:0070062;GO:0042168;GO:0005739;	CC;BP;CC;MF;CC;CC;CC;BP;CC;	cytosol;circadian rhythm;azurophil granule lumen;heme binding;cytoplasm;extracellular region;extracellular exosome;heme metabolic process;mitochondrion;	-	-	heme-binding protein 1 [Pan paniscus]	PF04832.16	SOUL heme-binding protein	Heme-binding protein 1 OS=Homo sapiens OX=9606 GN=HEBP1 PE=1 SV=1	4MWVT	S	Heme binding protein 1	-	-	-	-	-	-	-	-	row-7055
gene:ENSG00000013588	GPRC5A	4.35588	0.0864941	0.0678364	0.119736	nonsig	21.1244	19.7996	20.7968	19.612	17.9942	17.7694	4360	4700	4455	3633	3366	3755	GO:0005829;GO:0019901;GO:0007186;GO:0007626;GO:0045666;GO:0043235;GO:0042633;GO:0005730;GO:0070062;GO:0005739;GO:0031424;GO:0030295;GO:0005615;GO:0045296;GO:0007165;GO:0050729;GO:0042593;GO:0005654;GO:0004930;GO:0004860;GO:0007601;GO:0010976;GO:0001934;GO:0007175;GO:0061098;GO:0009986;GO:0001664;GO:0045121;GO:0060907;GO:0005886;GO:0043123;GO:0090263;GO:0030659;GO:0031982;GO:0005118;GO:0043231;	CC;MF;BP;BP;BP;CC;BP;CC;CC;CC;BP;MF;CC;MF;BP;BP;BP;CC;MF;MF;BP;BP;BP;BP;BP;CC;MF;CC;BP;CC;BP;BP;CC;CC;MF;CC;	cytosol;protein kinase binding;G protein-coupled receptor signaling pathway;locomotory behavior;positive regulation of neuron differentiation;receptor complex;hair cycle;nucleolus;extracellular exosome;mitochondrion;keratinization;protein kinase activator activity;extracellular space;cadherin binding;signal transduction;positive regulation of inflammatory response;glucose homeostasis;nucleoplasm;…	-	-	retinoic acid-induced protein 3 [Homo sapiens]	PF00003.26	7 transmembrane sweet-taste receptor of 3 GCPR	Retinoic acid-induced protein 3 OS=Homo sapiens OX=9606 GN=GPRC5A PE=1 SV=2	4MSZS	T	7 transmembrane sweet-taste receptor of 3 GCPR	-	-	-	-	-	-	-	-	row-7512
gene:ENSG00000013619	MAMLD1	1.958	-0.590099	1.02299e-07	5.29089e-07	nonsig	2.24297	2.37609	2.59541	3.51549	3.29133	3.50919	391	432	452	538	466	626	GO:0005813;GO:0008584;GO:0005654;GO:0005794;GO:0006357;GO:0016604;	CC;BP;CC;CC;BP;CC;	centrosome;male gonad development;nucleoplasm;Golgi apparatus;regulation of transcription by RNA polymerase II;nuclear body;	-	-	mastermind-like domain-containing protein 1 isoform X1 [Homo sapiens]	-	-	Mastermind-like domain-containing protein 1 OS=Homo sapiens OX=9606 GN=MAMLD1 PE=1 SV=2	4N66U	K	domain containing 1	-	-	-	-	-	-	-	-	row-2563
gene:ENSG00000013810	TACC3	4.82265	-0.102693	0.0533379	0.0973055	nonsig	27.5961	26.7166	26.0232	28.5834	26.3549	28.6277	2774	2882	2697	2439	2215	2971	GO:0005829;GO:0005634;GO:0005813;GO:0034451;GO:0030953;GO:0017148;GO:0046966;GO:0035259;GO:0022027;GO:0046965;GO:0072686;GO:0051726;GO:0021987;GO:0030097;GO:0014069;GO:0016020;GO:0019904;GO:0005654;GO:0008283;GO:0030374;GO:0030496;GO:0032886;GO:1902850;GO:0000922;GO:0030331;GO:0031369;GO:0060236;GO:0042975;GO:0032991;GO:0000226;GO:0007091;GO:0007052;GO:0022008;GO:0098978;GO:0042974;GO:0005886;GO:…	CC;CC;CC;CC;BP;BP;MF;MF;BP;MF;CC;BP;BP;BP;CC;CC;MF;CC;BP;MF;CC;BP;BP;CC;MF;MF;BP;MF;CC;BP;BP;BP;BP;CC;MF;CC;CC;BP;BP;MF;CC;	cytosol;nucleus;centrosome;centriolar satellite;astral microtubule organization;negative regulation of translation;nuclear thyroid hormone receptor binding;nuclear glucocorticoid receptor binding;interkinetic nuclear migration;nuclear retinoid X receptor binding;mitotic spindle;regulation of cell cycle;cerebral cortex development;hemopoiesis;postsynaptic density;membrane;protein domain specific b…	ko03013	Nucleocytoplasmic transport	transforming acidic coiled-coil-containing protein 3 isoform X2 [Homo sapiens]	PF05010.18	Transforming acidic coiled-coil-containing protein (TACC), C-terminal	Transforming acidic coiled-coil-containing protein 3 OS=Homo sapiens OX=9606 GN=TACC3 PE=1 SV=1	4MXME	Z	Transforming acidic coiled-coil containing protein 3	-	-	-	-	-	-	-	-	row-7268
gene:ENSG00000014123	UFL1	2.83811	-0.304418	0.000147263	0.000484821	nonsig	5.65534	5.82739	5.48323	6.43622	6.82531	6.79956	864	959	859	867	873	1068	GO:0005829;GO:0019901;GO:0032092;GO:0005634;GO:0031397;GO:0035861;GO:0001649;GO:0032880;GO:0043066;GO:0043005;GO:0030218;GO:1903895;GO:0032434;GO:0000077;GO:0016020;GO:0005783;GO:0071568;GO:0010468;GO:0005741;GO:0005789;GO:0010508;GO:0012505;GO:0032088;GO:0061709;GO:0006281;GO:0060218;GO:0061666;GO:1990592;GO:0034976;GO:0071569;GO:0032991;GO:0033146;GO:0043122;GO:0005737;GO:0050727;GO:0008284;GO:…	CC;MF;BP;CC;BP;CC;BP;BP;BP;CC;BP;BP;BP;BP;CC;CC;MF;BP;CC;CC;BP;CC;BP;BP;BP;BP;MF;BP;BP;BP;CC;BP;BP;CC;BP;BP;BP;BP;	cytosol;protein kinase binding;positive regulation of protein binding;nucleus;negative regulation of protein ubiquitination;site of double-strand break;osteoblast differentiation;regulation of protein localization;negative regulation of apoptotic process;neuron projection;erythrocyte differentiation;negative regulation of IRE1-mediated unfolded protein response;regulation of proteasomal ubiquitin…	-	-	E3 UFM1-protein ligase 1 [Homo sapiens]	PF09743.13	E3 UFM1-protein ligase 1	E3 UFM1-protein ligase 1 OS=Homo sapiens OX=9606 GN=UFL1 PE=1 SV=2	4MY9I	K	ligase 1	-	-	-	-	KOG2235	[S]	Function unknown;	Uncharacterized conserved protein	row-4027
gene:ENSG00000014138	POLA2	4.02755	0.0414015	0.539501	0.65229	nonsig	14.4953	15.5173	18.0205	13.8982	14.3806	15.8661	1788	1948	2080	1516	1398	1891	GO:0005829;GO:0006606;GO:0006270;GO:1902981;GO:0005634;GO:0016233;GO:0005635;GO:0006269;GO:0071897;GO:0006260;GO:0005658;GO:0005654;GO:0000785;GO:0006261;GO:0003887;GO:0003677;	CC;BP;BP;BP;CC;BP;CC;BP;BP;BP;CC;CC;CC;BP;MF;MF;	cytosol;protein import into nucleus;DNA replication initiation;obsolete synthesis of RNA primer involved in mitotic DNA replication;nucleus;telomere capping;nuclear envelope;DNA replication, synthesis of primer;DNA biosynthetic process;DNA replication;alpha DNA polymerase:primase complex;nucleoplasm;chromatin;DNA-templated DNA replication;DNA-directed DNA polymerase activity;DNA binding;	ko03030	DNA replication	DNA polymerase alpha subunit B [Homo sapiens]	PF04042.20	DNA polymerase alpha/epsilon subunit B	DNA polymerase alpha subunit B OS=Homo sapiens OX=9606 GN=POLA2 PE=1 SV=2	4N5M9	L	May play an essential role at the early stage of chromosomal DNA replication by coupling the polymerase alpha primase complex to the cellular replication machinery	-	-	-	-	KOG1625	[L]	Replication, recombination and repair;	DNA polymerase alpha-primase complex, polymerase-associated subunit B	row-10967
gene:ENSG00000014164	ZC3H3	3.1731	0.238843	0.00352713	0.00885186	nonsig	8.30898	9.17244	9.20822	7.35471	6.87498	7.46704	973	1150	1080	742	678	882	GO:0005829;GO:0180010;GO:0045892;GO:0005634;GO:0051028;GO:0070412;GO:0003723;GO:1990837;GO:0008270;GO:0006378;GO:1990477;GO:0046332;GO:0030846;GO:0051168;GO:0004521;GO:0005654;GO:0006397;GO:0046872;GO:0004518;GO:0003677;GO:0032927;GO:0033621;GO:0010793;GO:0000785;GO:0005847;GO:0031124;GO:0043231;GO:0016604;	CC;BP;BP;CC;BP;MF;MF;MF;MF;BP;CC;MF;BP;BP;MF;CC;BP;MF;MF;MF;BP;BP;BP;CC;CC;BP;CC;CC;	cytosol;co-transcriptional mRNA 3'-end processing, cleavage and polyadenylation pathway;negative regulation of DNA-templated transcription;nucleus;mRNA transport;R-SMAD binding;RNA binding;sequence-specific double-stranded DNA binding;zinc ion binding;obsolete mRNA polyadenylation;MTREC complex;SMAD binding;termination of RNA polymerase II transcription, poly(A)-coupled;nuclear export;RNA endonuc…	-	-	zinc finger CCCH domain-containing protein 3 [Homo sapiens]	PF00642.28	Zinc finger C-x8-C-x5-C-x3-H type (and similar)	Zinc finger CCCH domain-containing protein 3 OS=Homo sapiens OX=9606 GN=ZC3H3 PE=1 SV=3	4MWDW	K	Zinc finger CCCH-type containing 3	-	-	-	-	-	-	-	-	row-5283
gene:ENSG00000014216	CAPN1	5.07732	0.01431	0.778938	0.844189	nonsig	33.1556	33.6301	33.8961	31.5617	30.0481	34.4907	3578	3851	3726	2961	2692	3746	GO:0090541;GO:1902527;GO:0001533;GO:0014029;GO:0045892;GO:0090392;GO:0031410;GO:0044326;GO:0090628;GO:0030948;GO:0007565;GO:0005739;GO:0008340;GO:0007517;GO:0033234;GO:0051493;GO:0016020;GO:0030154;GO:0046872;GO:0009749;GO:0007601;GO:0005789;GO:0004175;GO:0008017;GO:0005764;GO:0007298;GO:0031648;GO:0001541;GO:0010595;GO:0044325;GO:0043117;GO:0014032;GO:0051924;GO:0032956;GO:0006508;GO:0071230;GO:…	MF;BP;CC;BP;BP;BP;CC;CC;BP;BP;BP;CC;BP;BP;BP;BP;CC;BP;MF;BP;BP;CC;MF;MF;CC;BP;BP;BP;BP;MF;BP;BP;BP;BP;BP;BP;MF;BP;MF;BP;CC;BP;BP;CC;MF;BP;MF;BP;BP;BP;CC;BP;BP;CC;BP;CC;BP;BP;BP;BP;BP;BP;BP;CC;CC;MF;MF;BP;CC;BP;MF;BP;MF;BP;BP;CC;CC;CC;BP;MF;MF;BP;BP;MF;BP;BP;BP;BP;MF;BP;BP;BP;MF;BP;CC;BP;BP;BP;CC;BP;BP;CC;MF;BP;CC;CC;BP;BP;MF;CC;CC;MF;MF;BP;BP;BP;BP;BP;BP;BP;CC;CC;BP;BP;BP;BP;BP;BP;BP;BP;BP;CC;MF;…	MIT domain binding;positive regulation of protein monoubiquitination;cornified envelope;neural crest formation;negative regulation of DNA-templated transcription;sepal giant cell differentiation;cytoplasmic vesicle;dendritic spine neck;plant epidermal cell fate specification;negative regulation of vascular endothelial growth factor receptor signaling pathway;female pregnancy;mitochondrion;determi…	ko05010;ko04217;ko04141;ko04210;ko04218	Alzheimer disease;Necroptosis;Protein processing in endoplasmic reticulum;Apoptosis;Cellular senescence	calpain-1 catalytic subunit isoform X1 [Homo sapiens]	PF00648.25	Calpain family cysteine protease	Calpain-1 catalytic subunit OS=Homo sapiens OX=9606 GN=CAPN1 PE=1 SV=1	4MZTZ	OT	self proteolysis	-	-	-	-	KOG0045	[OT]	Posttranslational modification, protein turnover, chaperones; Signal transduction mechanisms;	Cytosolic Ca2+-dependent cysteine protease (calpain), large subunit (EF-Hand protein superfamily)	row-12235
gene:ENSG00000014641	MDH1	6.71952	0.0951324	0.0174764	0.0369449	nonsig	107.127	108.038	117.883	98.8914	96.5565	99.2848	6030	6184	6449	4762	4477	5589	GO:0005829;GO:0047860;GO:0031012;GO:0009536;GO:0005634;GO:0005813;GO:0009507;GO:0006734;GO:0006739;GO:0070062;GO:0005739;GO:0006099;GO:0005615;GO:0009274;GO:0003729;GO:0000325;GO:0016020;GO:0005576;GO:0009506;GO:0004470;GO:0006108;GO:0005975;GO:0043209;GO:0030060;GO:0047995;GO:0045335;GO:0046166;GO:0051287;GO:0016615;GO:0042803;GO:0010043;GO:0048046;GO:0006107;GO:0005886;GO:0009570;GO:0005737;GO:…	CC;MF;CC;CC;CC;CC;CC;BP;BP;CC;CC;BP;CC;CC;MF;CC;CC;CC;CC;MF;BP;BP;CC;MF;MF;CC;BP;MF;MF;MF;BP;CC;BP;CC;CC;CC;BP;BP;	cytosol;diiodophenylpyruvate reductase activity;extracellular matrix;plastid;nucleus;centrosome;chloroplast;NADH metabolic process;NADP metabolic process;extracellular exosome;mitochondrion;tricarboxylic acid cycle;extracellular space;peptidoglycan-based cell wall;mRNA binding;plant-type vacuole;membrane;extracellular region;plasmodesma;malic enzyme activity;malate metabolic process;carbohydrate …	ko01100;ko00630;ko04964;ko00620;ko01200;ko00020;ko00270	Metabolic pathways;Glyoxylate and dicarboxylate metabolism;Proximal tubule bicarbonate reclamation;Pyruvate metabolism;Carbon metabolism;Citrate cycle (TCA cycle);Cysteine and methionine metabolism	malate dehydrogenase, cytoplasmic isoform 2 [Homo sapiens]	PF02866.22	lactate/malate dehydrogenase, alpha/beta C-terminal domain	Malate dehydrogenase, cytoplasmic OS=Homo sapiens OX=9606 GN=MDH1 PE=1 SV=4	4N3FP	C	lactate/malate dehydrogenase, NAD binding domain	COG0039	Malate/lactate dehydrogenase	C	Energy production and conversion	KOG1496	[C]	Energy production and conversion;	Malate dehydrogenase	row-6272
gene:ENSG00000014824	SLC30A9	3.44141	0.204737	0.000312262	0.000969539	nonsig	10.5192	10.6495	11.0896	9.32628	9.27838	8.54525	2339	2443	2523	1780	1638	1951	GO:0031410;GO:0005634;GO:0015093;GO:0031966;GO:0015086;GO:0006829;GO:0015341;GO:0005783;GO:0030374;GO:0046872;GO:0008324;GO:0010821;GO:0045944;GO:0005774;GO:0006826;GO:0006882;GO:0005886;GO:0003682;GO:0110146;GO:0006289;GO:0005737;GO:0005856;GO:0015297;GO:0016922;GO:0005385;	CC;CC;MF;CC;MF;BP;MF;CC;MF;MF;MF;BP;BP;CC;BP;BP;CC;MF;CC;BP;CC;CC;MF;MF;MF;	cytoplasmic vesicle;nucleus;ferrous iron transmembrane transporter activity;mitochondrial membrane;cadmium ion transmembrane transporter activity;zinc ion transport;zinc efflux active transmembrane transporter activity;endoplasmic reticulum;nuclear receptor coactivator activity;metal ion binding;monoatomic cation transmembrane transporter activity;regulation of mitochondrion organization;positive…	-	-	proton-coupled zinc antiporter SLC30A9, mitochondrial [Homo sapiens]	PF01545.25	Cation efflux family	Proton-coupled zinc antiporter SLC30A9, mitochondrial OS=Homo sapiens OX=9606 GN=SLC30A9 PE=1 SV=1	4N4HT	P	cellular zinc ion homeostasis	COG0053	Divalent metal cation (Fe/Co/Zn/Cd) efflux pump	P	Inorganic ion transport and metabolism	KOG2802	[R]	General function prediction only;	Membrane protein HUEL (cation efflux superfamily)	row-4270
gene:ENSG00000014914	MTMR11	2.13692	0.285364	0.0302606	0.0596885	nonsig	3.95173	3.74367	3.80023	3.06714	2.76111	3.19686	404	411	399	277	234	337	GO:0004725;GO:0016312;GO:0031410;GO:0042149;GO:0007626;GO:0000281;GO:0048311;GO:0042631;GO:0046856;GO:0006661;GO:0008340;GO:0019215;GO:0005525;GO:0008289;GO:0048741;GO:0007416;GO:0045179;GO:0014069;GO:0019208;GO:0006914;GO:0034594;GO:0016020;GO:0008138;GO:0043197;GO:0010507;GO:0046872;GO:0097060;GO:0060304;GO:0005789;GO:0031901;GO:0001891;GO:0010922;GO:2000785;GO:2000645;GO:2000643;GO:0030111;GO:…	MF;MF;CC;BP;BP;BP;BP;BP;BP;BP;BP;MF;MF;MF;BP;BP;CC;CC;MF;BP;MF;CC;MF;CC;BP;MF;CC;BP;CC;CC;CC;BP;BP;BP;BP;BP;CC;BP;CC;CC;BP;MF;BP;BP;BP;CC;BP;MF;BP;CC;BP;BP;BP;CC;MF;BP;MF;MF;BP;BP;BP;CC;BP;CC;CC;MF;BP;BP;BP;BP;CC;CC;CC;BP;CC;MF;MF;BP;BP;BP;BP;BP;MF;BP;CC;MF;BP;CC;CC;BP;BP;MF;BP;CC;BP;BP;BP;CC;MF;BP;CC;MF;CC;BP;BP;BP;BP;BP;BP;BP;MF;BP;CC;CC;BP;MF;BP;CC;CC;BP;CC;BP;CC;BP;CC;CC;CC;BP;BP;BP;BP;BP;MF;…	protein tyrosine phosphatase activity;inositol bisphosphate phosphatase activity;cytoplasmic vesicle;cellular response to glucose starvation;locomotory behavior;mitotic cytokinesis;mitochondrion distribution;cellular response to water deprivation;phosphatidylinositol dephosphorylation;phosphatidylinositol biosynthetic process;determination of adult lifespan;intermediate filament binding;GTP bindi…	-	-	myotubularin-related protein 11 isoform a [Homo sapiens]	PF06602.18	Myotubularin-like phosphatase domain	Myotubularin-related protein 11 OS=Homo sapiens OX=9606 GN=MTMR11 PE=2 SV=2	4N482	S	Myotubularin-associated protein	-	-	-	-	-	-	-	-	row-6722
gene:ENSG00000014919	COX15	3.77709	0.0456309	0.405409	0.52604	nonsig	13.4068	12.8219	13.3434	12.4403	12.8851	11.4554	2369	2510	2458	1993	1880	2140	GO:0051536;GO:0009055;GO:0070069;GO:0044571;GO:0006784;GO:0060090;GO:0005739;GO:0006783;GO:0016651;GO:0004129;GO:0007585;GO:0005746;GO:0005654;GO:0016653;GO:0045333;GO:0046872;GO:0016627;GO:0005759;GO:1902600;GO:0022904;GO:0051537;GO:0005886;GO:0140647;GO:0008535;GO:0020037;GO:0006123;GO:0005743;	MF;MF;CC;BP;BP;MF;CC;BP;MF;MF;BP;CC;CC;MF;BP;MF;MF;CC;BP;BP;MF;CC;BP;BP;MF;BP;CC;	iron-sulfur cluster binding;electron transfer activity;cytochrome complex;[2Fe-2S] cluster assembly;heme A biosynthetic process;molecular adaptor activity;mitochondrion;heme biosynthetic process;oxidoreductase activity, acting on NAD(P)H;cytochrome-c oxidase activity;respiratory gaseous exchange by respiratory system;obsolete mitochondrial respirasome;nucleoplasm;oxidoreductase activity, acting o…	ko00190;ko00860;ko04714;ko01100;ko01200	Oxidative phosphorylation;Porphyrin metabolism;Thermogenesis;Metabolic pathways;Carbon metabolism	cytochrome c oxidase assembly protein COX15 homolog isoform X1 [Pan paniscus]	PF02628.19	Cytochrome oxidase assembly protein	Heme A synthase COX15 OS=Homo sapiens OX=9606 GN=COX15 PE=1 SV=1	4N439	C	Cytochrome oxidase assembly protein	COG1612	Heme A synthase	H	Coenzyme transport and metabolism	KOG2725	[O]	Posttranslational modification, protein turnover, chaperones;	Cytochrome oxidase assembly factor COX15	row-10219
gene:ENSG00000015133	CCDC88C	1.43881	-0.0139099	0.907968	0.939128	nonsig	1.52488	1.67198	1.90205	1.72349	1.82262	1.63746	385	447	449	348	329	420	GO:0031410;GO:0003779;GO:0005154;GO:0072660;GO:0008340;GO:0051645;GO:0016020;GO:0071539;GO:0042102;GO:0043422;GO:0051496;GO:0097150;GO:0008017;GO:0005801;GO:0007264;GO:0030142;GO:0031648;GO:0030027;GO:0032956;GO:0031098;GO:0051897;GO:0005886;GO:0001841;GO:0005092;GO:0007030;GO:0031267;GO:0001819;GO:0005813;GO:0045724;GO:0030897;GO:0022027;GO:1903566;GO:0016477;GO:0007286;GO:0016055;GO:0035567;GO:…	CC;MF;MF;BP;BP;BP;CC;BP;BP;MF;BP;BP;MF;CC;BP;CC;BP;CC;BP;BP;BP;CC;BP;MF;BP;MF;BP;CC;BP;CC;BP;BP;BP;BP;BP;BP;MF;MF;CC;BP;CC;CC;BP;MF;CC;MF;MF;CC;BP;MF;BP;CC;BP;BP;CC;BP;BP;BP;BP;BP;MF;CC;BP;BP;MF;BP;BP;BP;MF;MF;CC;BP;CC;BP;BP;CC;CC;BP;CC;CC;CC;BP;BP;MF;BP;BP;CC;MF;BP;CC;BP;MF;BP;BP;BP;MF;MF;CC;MF;BP;BP;BP;BP;MF;BP;BP;BP;MF;CC;	cytoplasmic vesicle;actin binding;epidermal growth factor receptor binding;maintenance of protein location in plasma membrane;determination of adult lifespan;Golgi localization;membrane;protein localization to centrosome;positive regulation of T cell proliferation;protein kinase B binding;positive regulation of stress fiber assembly;neuronal stem cell population maintenance;microtubule binding;ci…	-	-	protein Daple [Homo sapiens]	PF19047.4	HOOK domain	Protein Daple OS=Homo sapiens OX=9606 GN=CCDC88C PE=1 SV=3	4N25F	S	HOOK protein	-	-	-	-	KOG4643	[S]	Function unknown;	Uncharacterized coiled-coil protein	row-12820
gene:ENSG00000015153	YAF2	2.34579	0.177632	0.115271	0.188763	nonsig	3.98965	4.03461	4.48334	4.81051	3.61332	3.67318	544	527	589	415	373	457	GO:0003713;GO:0005829;GO:0045893;GO:0032435;GO:0006915;GO:0003712;GO:0045892;GO:0005634;GO:0031519;GO:0006338;GO:0000122;GO:0003676;GO:0005654;GO:0006355;GO:0005737;GO:0043065;GO:0003714;GO:0046872;GO:0003677;	MF;CC;BP;BP;BP;MF;BP;CC;CC;BP;BP;MF;CC;BP;CC;BP;MF;MF;MF;	transcription coactivator activity;cytosol;positive regulation of DNA-templated transcription;negative regulation of proteasomal ubiquitin-dependent protein catabolic process;apoptotic process;transcription coregulator activity;negative regulation of DNA-templated transcription;nucleus;PcG protein complex;chromatin remodeling;negative regulation of transcription by RNA polymerase II;nucleic acid …	-	-	YY1-associated factor 2 isoform X1 [Hylobates moloch]	PF17219.7	Yaf2/RYBP C-terminal binding motif	YY1-associated factor 2 OS=Homo sapiens OX=9606 GN=YAF2 PE=1 SV=3	4MTVY	K	Yaf2/RYBP C-terminal binding motif	-	-	-	-	KOG4477	[K]	Transcription;	RING1 interactor RYBP and related Zn-finger-containing proteins	row-8097
gene:ENSG00000015171	ZMYND11	4.32691	0.0176801	0.741796	0.816887	nonsig	19.9883	19.4997	19.6415	18.3545	18.6544	18.3409	2909	3038	2757	2240	2290	2762	GO:0045892;GO:0005634;GO:0009966;GO:0005694;GO:0008270;GO:0005730;GO:1902952;GO:0007399;GO:0046329;GO:0051491;GO:0006325;GO:0070577;GO:0035064;GO:0043124;GO:0043198;GO:0000724;GO:0042393;GO:0005654;GO:0043197;GO:0019904;GO:0060999;GO:1902897;GO:0046872;GO:0007049;GO:0003690;GO:0030336;GO:0000122;GO:0051607;GO:0003714;GO:0090734;GO:2001237;GO:0071168;GO:0140297;GO:0098815;GO:0034243;GO:0005737;GO:…	BP;CC;BP;CC;MF;CC;BP;BP;BP;BP;BP;MF;MF;BP;CC;BP;MF;CC;CC;MF;BP;BP;MF;BP;MF;BP;BP;BP;MF;CC;BP;BP;MF;BP;BP;CC;BP;CC;	negative regulation of DNA-templated transcription;nucleus;regulation of signal transduction;chromosome;zinc ion binding;nucleolus;positive regulation of dendritic spine maintenance;nervous system development;negative regulation of JNK cascade;positive regulation of filopodium assembly;chromatin organization;lysine-acetylated histone binding;methylated histone binding;negative regulation of canon…	-	-	zinc finger MYND domain-containing protein 11 isoform X1 [Gorilla gorilla gorilla]	PF00855.21	PWWP domain	Zinc finger MYND domain-containing protein 11 OS=Homo sapiens OX=9606 GN=ZMYND11 PE=1 SV=2	4MVX7	K	PWWP domain	-	-	-	-	KOG3612	[R]	General function prediction only;	PHD Zn-finger protein	row-12041
gene:ENSG00000015475	BID	4.3506	-0.723627	7.17576e-29	1.80565e-27	nonsig	16.4548	15.1965	14.1619	23.8754	24.019	26.029	1176	1238	1136	1624	1503	1842	GO:0043028;GO:0005829;GO:0090150;GO:1902230;GO:2000271;GO:0005123;GO:0031966;GO:0008637;GO:0065003;GO:0002931;GO:0005739;GO:2001244;GO:0097284;GO:0097435;GO:0008625;GO:0031334;GO:0016020;GO:0097345;GO:0051402;GO:0043065;GO:0090200;GO:0034349;GO:0001836;GO:0005741;GO:2001238;GO:0010918;GO:0050678;GO:0006626;GO:1902108;GO:0097191;GO:2001235;GO:0042129;GO:0042981;GO:2000045;GO:0042775;GO:0031625;GO:…	MF;CC;BP;BP;BP;MF;CC;BP;BP;BP;CC;BP;BP;BP;BP;BP;CC;BP;BP;BP;BP;BP;BP;CC;BP;BP;BP;BP;BP;BP;BP;BP;BP;BP;BP;MF;BP;BP;BP;	cysteine-type endopeptidase regulator activity involved in apoptotic process;cytosol;establishment of protein localization to membrane;negative regulation of intrinsic apoptotic signaling pathway in response to DNA damage;positive regulation of fibroblast apoptotic process;death receptor binding;mitochondrial membrane;apoptotic mitochondrial changes;protein-containing complex assembly;response to…	ko05416;ko04115;ko05162;ko05161;ko05152;ko04215;ko04071;ko04650;ko05200;ko05168;ko05010;ko05160;ko04217;ko04932;ko05164;ko05014;ko04210;ko05170;ko05169;ko05167;ko05163;ko01524	Viral myocarditis;p53 signaling pathway;Measles;Hepatitis B;Tuberculosis;Apoptosis - multiple species;Sphingolipid signaling pathway;Natural killer cell mediated cytotoxicity;Pathways in cancer;Herpes simplex virus 1 infection;Alzheimer disease;Hepatitis C;Necroptosis;Non-alcoholic fatty liver disease;Influenza A;Amyotrophic lateral sclerosis;Apoptosis;Human immunodeficiency virus 1 infection;Eps…	BH3-interacting domain death agonist isoform 1 [Homo sapiens]	PF06393.15	BH3 interacting domain (BID)	BH3-interacting domain death agonist OS=Homo sapiens OX=9606 GN=BID PE=1 SV=1	4N3X9	C	BH3 interacting domain (BID)	-	-	-	-	-	-	-	-	row-526
gene:ENSG00000015479	MATR3	6.23449	0.251515	0.0263286	0.0529326	nonsig	67.5043	84.0697	102.011	69.5641	70.6947	59.0024	11620	14993	14572	9695	9562	9821	GO:0001069;GO:0045595;GO:0048025;GO:0003231;GO:0032024;GO:0035307;GO:0045727;GO:0005634;GO:0001825;GO:0003723;GO:0008270;GO:0030332;GO:0003676;GO:0036464;GO:0003281;GO:0075522;GO:1990935;GO:0005730;GO:0032298;GO:0033120;GO:0070935;GO:0070062;GO:0060914;GO:0048024;GO:0003729;GO:0043565;GO:0045665;GO:0016020;GO:0000381;GO:0016363;GO:0005654;GO:0036002;GO:0006397;GO:0042802;GO:0097157;GO:0008380;GO:…	MF;BP;BP;BP;BP;BP;BP;CC;BP;MF;MF;MF;MF;CC;BP;BP;MF;CC;BP;BP;BP;CC;BP;BP;MF;MF;BP;CC;BP;CC;CC;MF;BP;MF;MF;BP;CC;MF;BP;BP;MF;MF;BP;BP;BP;BP;BP;CC;MF;MF;CC;BP;BP;BP;MF;BP;MF;CC;BP;BP;CC;BP;BP;CC;	regulatory region RNA binding;regulation of cell differentiation;negative regulation of mRNA splicing, via spliceosome;cardiac ventricle development;positive regulation of insulin secretion;obsolete positive regulation of protein dephosphorylation;positive regulation of translation;nucleus;blastocyst formation;RNA binding;zinc ion binding;cyclin binding;nucleic acid binding;cytoplasmic ribonucleo…	-	-	matrin-3 isoform d [Homo sapiens]	PF00076.26	RNA recognition motif	Matrin-3 OS=Homo sapiens OX=9606 GN=MATR3 PE=1 SV=2	4MT4F	A	Matrin 3	-	-	-	-	-	-	-	-	row-6595
gene:ENSG00000015532	XYLT2	3.00367	-0.208428	0.0329296	0.0643216	nonsig	6.00232	7.59205	6.28731	7.31017	7.656	7.43971	734	1000	782	784	740	936	GO:0030145;GO:0106325;GO:0010718;GO:0032868;GO:0047225;GO:0016268;GO:0030210;GO:0048706;GO:0003829;GO:0008284;GO:0030203;GO:0036438;GO:0034605;GO:0070062;GO:0008109;GO:0030335;GO:0042403;GO:0030158;GO:0007179;GO:0001780;GO:0031985;GO:0005615;GO:0048729;GO:0016020;GO:0030204;GO:0044178;GO:0034116;GO:0002121;GO:0060993;GO:0005802;GO:0046872;GO:0050650;GO:0009101;GO:0006024;GO:0015020;GO:0008375;GO:…	MF;MF;BP;BP;MF;BP;BP;BP;MF;BP;BP;BP;BP;CC;MF;BP;BP;MF;BP;BP;CC;CC;BP;CC;BP;CC;BP;BP;BP;CC;MF;BP;BP;BP;MF;MF;BP;CC;BP;BP;BP;BP;BP;CC;BP;CC;BP;BP;BP;BP;BP;BP;BP;BP;BP;BP;BP;BP;BP;BP;MF;MF;BP;BP;MF;BP;BP;CC;BP;BP;	manganese ion binding;obsolete acetylgalactosaminyl-O-glycosyl-seryl-glycoprotein beta-1,6-N-acetylglucosaminyltransferase activity;positive regulation of epithelial to mesenchymal transition;response to insulin;acetylgalactosaminyl-O-glycosyl-glycoprotein beta-1,6-N-acetylglucosaminyltransferase activity;O-glycan processing, core 2;heparin biosynthetic process;embryonic skeletal system developme…	ko00534;ko01100;ko00532	Glycosaminoglycan biosynthesis - heparan sulfate / heparin;Metabolic pathways;Glycosaminoglycan biosynthesis - chondroitin sulfate / dermatan sulfate	xylosyltransferase 2 [Homo sapiens]	PF12529.12	Xylosyltransferase C terminal	Xylosyltransferase 2 OS=Homo sapiens OX=9606 GN=XYLT2 PE=1 SV=2	4N60F	G	Probably catalyzes the first step in biosynthesis of glycosaminoglycan. Transfers D-xylose from UDP-D-xylose to specific serine residues of the core protein. Initial enzyme in the biosynthesis of chondroitin sulfate and dermatan sulfate proteoglycans in fibroblasts and chondrocytes (By similarity)	-	-	-	-	KOG0799	[G]	Carbohydrate transport and metabolism;	Branching enzyme	row-6788
gene:ENSG00000015568	RGPD5	1.72748	0.544203	6.19819e-07	2.89416e-06	nonsig	2.6545	2.98855	2.78971	2.04305	1.73083	1.87273	690	841	750	471	359	496	GO:0001975;GO:0090161;GO:0032880;GO:0006405;GO:0046833;GO:0006606;GO:0005525;GO:0034067;GO:0044615;GO:0045296;GO:0016020;GO:0019789;GO:0046872;GO:0031023;GO:0006611;GO:0071955;GO:0045335;GO:0051642;GO:0016925;GO:0005642;GO:0008284;GO:0005092;GO:0070861;GO:0005811;GO:0009536;GO:0031267;GO:0061665;GO:0006457;GO:0003723;GO:0005813;GO:0060090;GO:0106068;GO:0007419;GO:1900182;GO:0005576;GO:0042802;GO:…	BP;BP;BP;BP;BP;BP;MF;BP;CC;MF;CC;MF;MF;BP;BP;BP;CC;BP;BP;CC;BP;MF;BP;CC;CC;MF;MF;BP;MF;CC;MF;CC;BP;BP;CC;MF;CC;MF;CC;BP;CC;CC;BP;MF;CC;CC;BP;BP;CC;BP;BP;CC;CC;CC;CC;BP;BP;BP;BP;BP;CC;CC;MF;BP;BP;CC;BP;CC;BP;BP;CC;BP;CC;BP;MF;BP;BP;BP;CC;BP;BP;MF;BP;CC;	response to amphetamine;Golgi ribbon formation;regulation of protein localization;RNA export from nucleus;positive regulation of RNA export from nucleus;protein import into nucleus;GTP binding;protein localization to Golgi apparatus;nuclear pore nuclear basket;cadherin binding;membrane;SUMO transferase activity;metal ion binding;microtubule organizing center organization;protein export from nucle…	-	-	RANBP2-like and GRIP domain-containing protein 5/6 isoform 1 [Homo sapiens]	PF00638.22	RanBP1 domain	RANBP2-like and GRIP domain-containing protein 5/6 OS=Homo sapiens OX=9606 GN=RGPD5 PE=1 SV=3	4N9MI	U	intracellular transport	-	-	-	-	KOG0864	[U]	Intracellular trafficking, secretion, and vesicular transport;	Ran-binding protein RANBP1 and related RanBD domain proteins	row-2839
gene:ENSG00000015676	NUDCD3	3.6185	0.491723	2.35465e-25	4.8336e-24	nonsig	13.3402	14.1443	13.4641	9.53064	9.39094	8.98768	3875	4423	4009	2439	2282	2683	GO:0005829;GO:0051082;GO:0051028;GO:0006457;GO:0006950;GO:0010450;GO:0007097;GO:0010286;GO:1905793;GO:0051647;GO:0009555;GO:0048461;GO:0048448;GO:0060271;GO:0009965;GO:0009408;GO:0050775;GO:0005868;GO:0048833;GO:0032502;GO:0009880;GO:0005737;	CC;MF;BP;BP;BP;BP;BP;BP;BP;BP;BP;BP;BP;BP;BP;BP;BP;CC;BP;BP;BP;CC;	cytosol;unfolded protein binding;mRNA transport;protein folding;response to stress;inflorescence meristem growth;nuclear migration;heat acclimation;protein localization to pericentriolar material;nucleus localization;pollen development;flower structural organization;stamen morphogenesis;cilium assembly;leaf morphogenesis;response to heat;positive regulation of dendrite morphogenesis;cytoplasmic d…	-	-	nudC domain-containing protein 3 [Homo sapiens]	PF14050.10	N-terminal conserved domain of Nudc.	NudC domain-containing protein 3 OS=Homo sapiens OX=9606 GN=NUDCD3 PE=1 SV=3	4MV35	T	NudC domain containing 3	-	-	-	-	KOG2265	[T]	Signal transduction mechanisms;	Nuclear distribution protein NUDC	row-645
gene:ENSG00000016391	CHDH	0.183903	-0.605517	0.132984	0.212829	nonsig	0.098951	0.096668	0.138627	0.132844	0.141617	0.210702	28	29	40	33	33	61	GO:0005739;GO:0042426;GO:0008802;GO:0005886;GO:0019285;GO:0016020;GO:0006970;GO:0006113;GO:0050660;GO:0008812;GO:0005743;	CC;BP;MF;CC;BP;CC;BP;BP;MF;MF;CC;	mitochondrion;choline catabolic process;betaine-aldehyde dehydrogenase (NAD+) activity;plasma membrane;glycine betaine biosynthetic process from choline;membrane;response to osmotic stress;fermentation;flavin adenine dinucleotide binding;choline dehydrogenase activity;mitochondrial inner membrane;	ko00260;ko01100	Glycine, serine and threonine metabolism;Metabolic pathways	choline dehydrogenase, mitochondrial [Homo sapiens]	PF00732.23	GMC oxidoreductase	Choline dehydrogenase, mitochondrial OS=Homo sapiens OX=9606 GN=CHDH PE=1 SV=2	4MWGV	C	Choline dehydrogenase	COG2303	Choline dehydrogenase or related flavoprotein	IR	-	KOG1238	[R]	General function prediction only;	Glucose dehydrogenase/choline dehydrogenase/mandelonitrile lyase (GMC oxidoreductase family)	row-8285
gene:ENSG00000016864	GLT8D1	5.2484	-0.0198949	0.706928	0.790769	nonsig	36.8811	37.1118	38.7496	38.0976	35.3389	36.0008	2347	2497	2494	2082	1876	2351	GO:0052386;GO:0007155;GO:0047262;GO:0000138;GO:0016757;GO:0052546;GO:0045489;GO:0009860;GO:0005739;GO:0052325;GO:0008194;GO:0006979;GO:0009555;GO:0080001;GO:0010442;GO:0000325;GO:0010417;GO:0090406;GO:0016020;GO:0010289;GO:0005797;GO:0005783;GO:0005802;GO:0046872;GO:0005789;GO:0010051;GO:0071555;GO:0005768;GO:0048354;GO:0000139;GO:0000137;GO:0071668;GO:0048366;GO:0032504;GO:0048358;GO:0010192;GO:…	BP;BP;MF;CC;MF;BP;BP;BP;CC;BP;MF;BP;BP;BP;BP;CC;BP;CC;CC;BP;CC;CC;CC;MF;CC;BP;BP;CC;BP;CC;CC;BP;BP;BP;BP;BP;BP;MF;BP;CC;	cell wall thickening;cell adhesion;polygalacturonate 4-alpha-galacturonosyltransferase activity;Golgi trans cisterna;glycosyltransferase activity;cell wall pectin metabolic process;pectin biosynthetic process;pollen tube growth;mitochondrion;cell wall pectin biosynthetic process;UDP-glycosyltransferase activity;response to oxidative stress;pollen development;mucilage extrusion from seed coat;guar…	-	-	glycosyltransferase 8 domain-containing protein 1 [Homo sapiens]	PF01501.24	Glycosyl transferase family 8	Glycosyltransferase 8 domain-containing protein 1 OS=Homo sapiens OX=9606 GN=GLT8D1 PE=1 SV=2	4N4B9	G	Glycosyl transferase family 8	COG1442	Lipopolysaccharide biosynthesis protein, LPS:glycosyltransferase	M	Cell wall/membrane/envelope biogenesis	-	-	-	-	row-11854
gene:ENSG00000017260	ATP2C1	5.31468	-0.103711	0.00210062	0.00554464	nonsig	38.6675	38.7101	39.0968	40.2408	38.636	37.4958	6019	6572	6242	5561	5212	6376	GO:0044305;GO:0090534;GO:0010882;GO:0007274;GO:0061831;GO:0051117;GO:0002087;GO:0031448;GO:0031410;GO:0140613;GO:0045822;GO:0008556;GO:0008637;GO:0042383;GO:0007629;GO:0005890;GO:0086012;GO:1903170;GO:0086036;GO:0019829;GO:1903233;GO:0007626;GO:0051282;GO:0015662;GO:0097623;GO:0031090;GO:0005739;GO:0042734;GO:0021764;GO:0008340;GO:0020016;GO:0002028;GO:0045851;GO:0042391;GO:0007605;GO:0006919;GO:…	CC;CC;BP;BP;CC;MF;BP;BP;CC;MF;BP;MF;BP;CC;BP;CC;BP;BP;BP;MF;BP;BP;BP;MF;BP;CC;CC;CC;BP;BP;CC;BP;BP;BP;BP;BP;CC;CC;CC;BP;CC;MF;BP;BP;CC;MF;BP;BP;BP;BP;BP;BP;BP;CC;BP;BP;BP;BP;MF;MF;BP;BP;MF;BP;CC;CC;CC;BP;MF;BP;CC;BP;BP;BP;BP;BP;BP;BP;MF;BP;BP;CC;BP;BP;CC;BP;BP;MF;BP;BP;CC;BP;MF;BP;BP;BP;BP;BP;MF;BP;BP;BP;BP;MF;CC;BP;BP;MF;CC;CC;CC;MF;BP;CC;CC;CC;MF;CC;BP;BP;CC;BP;BP;BP;MF;MF;CC;CC;BP;BP;BP;BP;BP;…	calyx of Held;calcium ion-transporting ATPase complex;regulation of cardiac muscle contraction by calcium ion signaling;neuromuscular synaptic transmission;apical ectoplasmic specialization;ATPase binding;regulation of respiratory gaseous exchange by nervous system process;positive regulation of fast-twitch skeletal muscle fiber contraction;cytoplasmic vesicle;P-type manganese transporter activit…	-	-	calcium-transporting ATPase type 2C member 1 isoform 2a [Homo sapiens]	PF00689.25	Cation transporting ATPase, C-terminus	Calcium-transporting ATPase type 2C member 1 OS=Bos taurus OX=9913 GN=ATP2C1 PE=2 SV=1	4MVV6	P	This magnesium-dependent enzyme catalyzes the hydrolysis of ATP coupled with the transport of	COG0474	Magnesium-transporting ATPase (P-type)	P	Inorganic ion transport and metabolism	KOG0202	[P]	Inorganic ion transport and metabolism;	Ca2+ transporting ATPase	row-5023
gene:ENSG00000017797	RALBP1	4.66498	-0.0413364	0.356659	0.475916	nonsig	24.8983	24.2167	24.2174	23.0763	25.1991	24.6604	3914	4056	3895	3195	3229	3935	GO:0008045;GO:0007274;GO:0016461;GO:0030479;GO:0031410;GO:0035021;GO:0099152;GO:0032433;GO:0070412;GO:0007626;GO:0000281;GO:0036269;GO:0035838;GO:0010470;GO:0048246;GO:0005576;GO:0003779;GO:0005923;GO:0097575;GO:0035255;GO:0005739;GO:0070610;GO:0007179;GO:0005525;GO:0120105;GO:0051015;GO:0050770;GO:0006919;GO:0014069;GO:0007420;GO:0016020;GO:0005547;GO:1905517;GO:0043197;GO:0030154;GO:0008064;GO:…	BP;BP;CC;CC;CC;BP;BP;CC;MF;BP;BP;BP;CC;BP;BP;CC;MF;CC;CC;MF;CC;BP;BP;MF;CC;MF;BP;BP;CC;BP;CC;MF;BP;CC;BP;BP;BP;BP;BP;MF;BP;MF;BP;BP;BP;BP;BP;CC;BP;BP;BP;CC;CC;MF;BP;BP;BP;BP;CC;BP;BP;CC;CC;BP;BP;MF;BP;BP;BP;BP;CC;CC;BP;BP;CC;BP;CC;BP;BP;BP;BP;BP;BP;MF;MF;BP;CC;BP;MF;BP;BP;BP;BP;BP;CC;MF;BP;BP;BP;BP;BP;BP;CC;BP;BP;CC;BP;BP;BP;CC;CC;BP;BP;MF;CC;BP;CC;BP;MF;BP;BP;BP;MF;CC;BP;MF;BP;BP;MF;MF;MF;CC;BP;…	motor neuron axon guidance;neuromuscular synaptic transmission;unconventional myosin complex;actin cortical patch;cytoplasmic vesicle;negative regulation of Rac protein signal transduction;regulation of neurotransmitter receptor transport, endosome to postsynaptic membrane;filopodium tip;R-SMAD binding;locomotory behavior;mitotic cytokinesis;swimming behavior;growing cell tip;regulation of gastru…	ko04014;ko05212;ko05200	Ras signaling pathway;Pancreatic cancer;Pathways in cancer	ralA-binding protein 1 isoform X1 [Homo sapiens]	PF00620.31	RhoGAP domain	RalA-binding protein 1 OS=Homo sapiens OX=9606 GN=RALBP1 PE=1 SV=3	4N491	T	RhoGAP domain	-	-	-	-	KOG4370	[T]	Signal transduction mechanisms;	Ral-GTPase effector RLIP76	row-9937
[truncated: 12,997 more rows]
